# Supplementary material for: Cross-validation of distance measurements in proteins by PELDOR/DEER and single-molecule FRET
Source: Nat Commun. 2022 Jul 29;13:4396. doi: 10.1038/s41467-022-31945-6 (PMC9338047; doi:10.1038/s41467-022-31945-6)
Supplement: Supplementary file 4 — Source Data [file 41467_2022_31945_MOESM4_ESM.xlsx]

## Sheet: Figure 3
HiSiaP 58/134 apo (-)														HiSiaP 58/134 holo (+)														HiSiaP 55/175 apo (-)														HiSiaP 55/175 holo (+)
PELDOR											smFRET			PELDOR											smFRET			PELDOR											smFRET			PELDOR
raw				fit			distance distribution							raw				fit			distance distribution							raw				fit			distance distribution							raw				fit			distance distribution
t (µs)	V/V0	background (V/V0)	imaginary part (V(V0)	t (µs)	V/V0	fit (V/V0)	r (nm)	P(r)	upper (P(r))	lower (P(r))	r_mean (nm)	sd (nm)	prediction (nm)	t (µs)	V/V0	background (V/V0)	imaginary part (V(V0)	t (µs)	V/V0	fit (V/V0)	r (nm)	P(r)	upper (P(r))	lower (P(r))	r_mean (nm)	sd (nm)	prediction (nm)	t (µs)	V/V0	background (V/V0)	imaginary part (V(V0)	t (µs)	V/V0	fit (V/V0)	r (nm)	P(r)	upper (P(r))	lower (P(r))	r_mean (nm)	sd (nm)	prediction (nm)	t (µs)	V/V0	background (V/V0)	imaginary part (V(V0)	t (µs)	V/V0	fit (V/V0)	r (nm)
-0.16	1	0.64648	0.000646908	0	0.98925	1	19.863	0.00107	0	0.00503	SI Table 2 & 6	SI Table 2 & 6	SI Table 2	-0.16	1	0.6442	-0.000878337	0	1	1	19.863	0.0021	0	0.00684	SI Table 2 & 6	SI Table 2 & 6	SI Table 2	-0.16	0.99006	0.68784	-0.01667	0	0.99632	1	19.863	0.00176	0	0.00549	SI Table 2 & 6	SI Table 2 & 6	SI Table 2	-0.16	0.71846	0.70057	-0.00809	0	1	1	19.863
-0.128	0.9566	0.64676	0.01205	0.032	1	0.99958	20.1816	0.000948746	0	0.00442				-0.128	0.96057	0.64433	0.01729	0.032	0.98657	0.9987	20.2027	0.0018	0	0.00588				-0.128	0.9594	0.68847	0.00567	0.032	1	0.99691	20.1319	0.00165	0.000188015	0.00487				-0.128	0.73445	0.70125	0.00441	0.032	0.96919	0.97222	20.1299
-0.096	0.9652	0.64705	-0.01261	0.064	0.98617	0.99834	20.5002	0.000825867	0	0.00382				-0.096	0.97119	0.64447	-0.01213	0.064	0.99548	0.99522	20.5423	0.00151	0	0.00492				-0.096	0.97979	0.68909	0.00314	0.064	0.97437	0.98821	20.4009	0.00155	0.000269067	0.00425				-0.096	0.80764	0.70193	-0.00156	0.064	0.89741	0.90265	20.3968
-0.064	0.9715	0.64733	0.01239	0.096	0.9956	0.99627	20.8188	0.000704522	0	0.00323				-0.064	0.97056	0.6446	0.007	0.096	0.98901	0.99048	20.8819	0.00122	0	0.00401				-0.064	0.9937	0.68972	-0.00383	0.096	0.9774	0.97513	20.6698	0.00145	0.000345507	0.00365				-0.064	0.88931	0.70262	-0.00115	0.096	0.80639	0.82126	20.6636
-0.032	0.97146	0.64762	-0.00873	0.128	0.99094	0.99342	21.1374	0.000586957	0	0.00267				-0.032	0.96989	0.64473	-0.00777	0.128	0.97239	0.98525	21.2216	0.000957827	0	0.00315				-0.032	1	0.69034	-0.0021	0.128	0.94563	0.95883	20.9387	0.00135	0.000412892	0.00307				-0.032	0.96378	0.7033	0.000892348	0.128	0.73678	0.75261	20.9305
0	0.97389	0.6479	0.00555	0.16	0.98932	0.98981	21.4559	0.000475968	0	0.00214				0	0.97729	0.64487	-0.00132	0.16	0.97312	0.97982	21.5612	0.00071786	0	0.00238				0	0.99998	0.69097	-0.00454	0.16	0.93613	0.93999	21.2076	0.00126	0.000331762	0.00252				0	1	0.70399	0.00319	0.16	0.70227	0.70523	21.1974
0.032	0.96546	0.64762	4.53049e-05	0.192	0.97095	0.98548	21.7745	0.000376204	0	0.00177				0.032	0.97167	0.64473	0.00584	0.192	0.97731	0.97407	21.9008	0.000509828	0	0.0017				0.032	0.99646	0.69034	0.0017	0.192	0.91236	0.91901	21.4765	0.00116	0.000259605	0.00232				0.032	0.97103	0.7033	-0.00125	0.192	0.67729	0.67682	21.4642
0.064	0.95735	0.64733	-0.000108324	0.224	0.98187	0.98047	22.0931	0.000290262	0	0.00147				0.064	0.96898	0.6446	-0.0065	0.224	0.95326	0.96785	22.2404	0.000337277	0	0.00113				0.064	0.9756	0.68972	0.00288	0.224	0.89256	0.89637	21.7454	0.00108	0.000197262	0.00234				0.064	0.89119	0.70262	-0.00218	0.224	0.6666	0.66348	21.7311
0.096	0.95903	0.64705	0.00411	0.256	0.9758	0.97483	22.4117	0.000220136	0	0.00117				0.096	0.96505	0.64447	0.000414902	0.256	0.95241	0.96111	22.5801	0.000203739	0	0.000671857				0.096	0.96809	0.68909	-0.00353	0.256	0.87178	0.87266	22.0144	0.000989118	0.000144294	0.00233				0.096	0.80385	0.70193	0.000257469	0.256	0.66194	0.6623	21.9979
0.128	0.95789	0.64676	-0.00087382	0.288	0.97538	0.9686	22.7302	0.000165172	0	0.000873216				0.128	0.96705	0.64433	-0.00314	0.288	0.93216	0.95387	22.9197	0.000109592	0	0.000419391				0.128	0.94934	0.68847	-0.000401219	0.288	0.84526	0.84844	22.2833	0.000904825	0.000102808	0.00228				0.128	0.73898	0.70125	0.00285	0.288	0.66441	0.66933	22.2648
0.16	0.95872	0.64648	0.00198	0.32	0.95082	0.96182	23.0488	0.000123954	0	0.000704523				0.16	0.9558	0.6442	0.00346	0.32	0.94584	0.94608	23.2593	5.1157e-05	0	0.000268189				0.16	0.93415	0.68784	0.00597	0.32	0.82325	0.82421	22.5522	0.000820801	7.18282e-05	0.00218				0.16	0.69584	0.70057	-0.00201	0.32	0.66689	0.67943	22.5317
0.192	0.94874	0.6462	-0.0037	0.352	0.95158	0.95454	23.3674	9.50058e-05	0	0.000656121				0.192	0.95417	0.64407	0.00268	0.352	0.94574	0.93764	23.599	2.17013e-05	0	0.000143373				0.192	0.911	0.68722	0.00179	0.352	0.80532	0.80046	22.8211	0.000735982	5.51483e-05	0.00205				0.192	0.66928	0.69989	-0.00403	0.352	0.68848	0.68867	22.7985
0.224	0.94219	0.64591	0.00135	0.384	0.93697	0.94679	23.686	7.57408e-05	0	0.000593606				0.224	0.94179	0.64393	0.000859152	0.384	0.92199	0.92846	23.9386	1.45608e-05	0	0.000129165				0.224	0.88887	0.6866	-0.00268	0.384	0.77854	0.77763	23.09	0.000650595	4.15342e-05	0.00188				0.224	0.66216	0.69921	0.000834982	0.384	0.70306	0.69564	23.0654
0.256	0.94538	0.64563	0.00181	0.416	0.94498	0.93862	24.0045	6.40673e-05	0	0.000519293				0.256	0.93389	0.6438	0.00136	0.416	0.90903	0.91857	24.2782	2.3214e-05	0	0.000264492				0.256	0.86648	0.68598	-0.000373663	0.416	0.77359	0.75611	23.3589	0.000564938	1.80072e-05	0.00167				0.256	0.65753	0.69853	-0.00517	0.416	0.71303	0.70044	23.3323
0.288	0.9326	0.64535	0.00612	0.448	0.9211	0.93005	24.3231	5.83984e-05	0	0.000440256				0.288	0.92488	0.64367	0.00111	0.448	0.90362	0.90803	24.6179	4.45783e-05	0	0.000438529				0.288	0.83874	0.68535	0.00262	0.448	0.73405	0.73622	23.6278	0.000480295	5.16507e-06	0.00143				0.288	0.66029	0.69785	0.000546818	0.448	0.71587	0.70355	23.5991
0.32	0.92322	0.64506	0.00451	0.48	0.91276	0.92111	24.6417	5.67475e-05	0	0.00043994				0.32	0.92169	0.64354	-0.00133	0.48	0.89416	0.89699	24.9575	7.70669e-05	0	0.0006384				0.32	0.81652	0.68473	0.00242	0.48	0.72129	0.71821	23.8968	0.000398285	0	0.00118				0.32	0.67036	0.69717	0.00408	0.48	0.70609	0.70571	23.866
0.352	0.91464	0.64478	3.66475e-05	0.512	0.88852	0.91185	24.9603	5.67635e-05	0	0.000551629				0.352	0.91775	0.6434	-0.00174	0.512	0.87352	0.8856	25.2971	0.000118494	0	0.000844182				0.352	0.78773	0.68411	-0.000949534	0.512	0.71065	0.70224	24.1657	0.00032153	0	0.00093087				0.352	0.68307	0.69649	0.000432732	0.512	0.70164	0.70765	24.1329
0.384	0.91379	0.6445	0.00424	0.544	0.90174	0.90229	25.2789	5.69823e-05	0	0.0006595				0.384	0.90364	0.64327	0.000281762	0.544	0.87319	0.87398	25.6367	0.00016421	0	0.00103				0.384	0.76754	0.68349	0.0054	0.544	0.69708	0.68836	24.4346	0.000254369	0	0.000700661				0.384	0.6941	0.69582	-0.00516	0.544	0.70237	0.70944	24.3997
0.416	0.90121	0.64422	0.00324	0.576	0.89553	0.89245	25.5974	5.80295e-05	0	0.000753637				0.416	0.89119	0.64314	0.00208	0.576	0.85382	0.86223	25.9764	0.000208517	0	0.00116				0.416	0.75678	0.68287	0.003	0.576	0.67556	0.67652	24.7035	0.000201156	0	0.000499409				0.416	0.70718	0.69514	-0.000145031	0.576	0.70154	0.71051	24.6666
0.448	0.88705	0.64393	-0.00199	0.608	0.87561	0.88239	25.916	5.95437e-05	0	0.000822817				0.448	0.88076	0.643	-0.00225	0.608	0.84305	0.85042	26.316	0.000244629	0	0.00124				0.448	0.72774	0.68225	0.0041	0.608	0.67007	0.6666	24.9724	0.00016525	0	0.000501126				0.448	0.7107	0.69446	0.000667203	0.608	0.70636	0.71038	24.9335
0.48	0.88724	0.64365	-0.000666503	0.64	0.87577	0.87212	26.2346	6.11342e-05	0	0.000861216				0.48	0.87537	0.64287	9.16159e-05	0.64	0.82882	0.83858	26.6556	0.000268654	0	0.00127				0.48	0.7097	0.68163	0.000881957	0.64	0.65119	0.65845	25.2413	0.000147486	0	0.00054042				0.48	0.70262	0.69379	-0.00137	0.64	0.71224	0.70922	25.2003
0.512	0.87812	0.64337	0.00368	0.672	0.87899	0.86168	26.5532	6.22582e-05	0	0.00086565				0.512	0.86168	0.64274	-0.000869218	0.672	0.82079	0.82674	26.9953	0.000280157	0	0.00124				0.512	0.70117	0.68102	0.0023	0.672	0.63791	0.65192	25.5102	0.000146278	0	0.000601296				0.512	0.69768	0.69311	0.00366	0.672	0.70593	0.70751	25.4672
0.544	0.86838	0.64309	0.00584	0.704	0.84319	0.85112	26.8717	6.29186e-05	0	0.000834473				0.544	0.84565	0.64261	0.0036	0.704	0.82277	0.81494	27.3349	0.000279153	0	0.00125				0.544	0.68064	0.6804	-0.000155338	0.704	0.64057	0.64682	25.7792	0.00015568	0	0.000676201				0.544	0.69702	0.69244	0.00338	0.704	0.70207	0.70575	25.7341
0.576	0.86256	0.64281	-0.00415	0.736	0.8365	0.84047	27.1903	6.3414e-05	0	0.000770271				0.576	0.83871	0.64247	0.00234	0.736	0.80007	0.80321	27.6745	0.000264309	0	0.00117				0.576	0.65993	0.67978	0.00122	0.736	0.64845	0.64298	26.0481	0.000170779	0	0.000754264				0.576	0.69414	0.69177	-0.00377	0.736	0.70391	0.70438	26.0009
0.608	0.84623	0.64252	0.000185321	0.768	0.83161	0.82978	27.5089	6.36781e-05	0	0.000672313				0.608	0.82734	0.64234	-0.00139	0.768	0.78111	0.79159	28.0142	0.000234329	0	0.00102				0.608	0.65465	0.67917	-0.00322	0.768	0.64682	0.64022	26.317	0.000189991	0	0.000826864				0.608	0.69334	0.69109	-0.00425	0.768	0.70079	0.70368	26.2678
0.64	0.841	0.64224	-0.000772388	0.8	0.81133	0.81908	27.8275	6.42106e-05	0	0.000640517				0.64	0.81508	0.64221	-0.00109	0.8	0.78279	0.78015	28.3538	0.000191054	0	0.000826834				0.64	0.64342	0.67855	0.00379	0.8	0.62785	0.63838	26.5859	0.000211153	0	0.000886237				0.64	0.69066	0.69042	-0.000965066	0.8	0.70044	0.70352	26.5346
0.672	0.83711	0.64196	0.00243	0.832	0.80259	0.8084	28.1461	6.41391e-05	0	0.000753242				0.672	0.80183	0.64208	0.00133	0.832	0.77283	0.76892	28.6934	0.000141259	0	0.000681499				0.672	0.63663	0.67793	-8.63025e-05	0.832	0.63472	0.63734	26.8548	0.000231386	0	0.000925652				0.672	0.68698	0.68975	-0.00263	0.832	0.6969	0.70344	26.8015
0.704	0.81878	0.64168	0.00553	0.864	0.79948	0.7978	28.4646	6.19143e-05	0	0.000831533				0.704	0.79482	0.64194	0.00431	0.864	0.7491	0.75793	29.033	9.19845e-05	0	0.000529283				0.704	0.632	0.67732	-0.000458479	0.864	0.64049	0.63701	27.1238	0.000249429	0	0.000943109				0.704	0.68222	0.68908	-0.000801758	0.864	0.7004	0.70307	27.0684
0.736	0.81236	0.6414	0.00711	0.896	0.79349	0.7873	28.7832	5.74328e-05	0	0.000852557				0.736	0.78071	0.64181	0.00289	0.896	0.74136	0.74724	29.3727	5.29592e-05	0	0.000381919				0.736	0.62901	0.67671	0.00361	0.896	0.61875	0.63734	27.3927	0.000264468	0	0.000938925				0.736	0.68436	0.68841	-0.00253	0.896	0.7095	0.70237	27.3352
0.768	0.80361	0.64112	0.00155	0.928	0.77685	0.77693	29.1018	5.18146e-05	0	0.000815483				0.768	0.77283	0.64168	0.00637	0.928	0.73149	0.73686	29.7123	2.75825e-05	0	0.00025082				0.768	0.62059	0.67609	0.000756049	0.928	0.64071	0.63833	27.6616	0.000274629	0	0.000914377				0.768	0.68244	0.68774	-0.00043609	0.928	0.69743	0.70156	27.6021
0.8	0.79075	0.64083	0.000601004	0.96	0.77842	0.76671	29.4204	4.59084e-05	0	0.000730902				0.8	0.76601	0.64155	0.00207	0.96	0.72915	0.72683	30.0519	1.33664e-05	0	0.000144417				0.8	0.62	0.67548	-0.00214	0.96	0.63808	0.63998	27.9305	0.000276952	0	0.000991873				0.8	0.67963	0.68707	-0.00421	0.96	0.70252	0.70086	27.869
0.832	0.78284	0.64055	0.00354	0.992	0.75574	0.75668	29.739	4.13917e-05	0	0.000609459				0.832	0.75208	0.64141	-0.00168	0.992	0.72512	0.71715	30.3916	6.80572e-06	0	6.58897e-05				0.832	0.61587	0.67487	0.00138	0.992	0.63285	0.64228	28.1994	0.000269718	0	0.00105				0.832	0.68268	0.6864	0.000611231	0.992	0.70732	0.7005	28.1358
0.864	0.77487	0.64027	0.00299	1.024	0.72732	0.74684	30.0575	3.99871e-05	0	0.000464007				0.864	0.74023	0.64128	0.00258	1.024	0.71028	0.70786	30.7312	4.85416e-06	0	3.62511e-05				0.864	0.6128	0.67426	-0.00147	1.024	0.64886	0.64522	28.4683	0.000254659	0	0.00107				0.864	0.68467	0.68574	0.00514	1.024	0.70469	0.70059	28.4027
0.896	0.76103	0.63999	0.000282356	1.056	0.75271	0.73723	30.3761	4.2948e-05	0	0.000317251				0.896	0.7311	0.64115	0.000770296	1.056	0.69928	0.69897	31.0708	1.1975e-05	0	0.000125525				0.896	0.61744	0.67364	0.00323	1.056	0.65552	0.64878	28.7372	0.000231517	0	0.00106				0.896	0.68778	0.68507	-0.00359	1.056	0.70436	0.701	28.6696
0.928	0.75752	0.63971	0.00397	1.088	0.72761	0.72784	30.6947	5.126e-05	0	0.000450557				0.928	0.72042	0.64102	-0.00526	1.088	0.69718	0.69049	31.4104	2.97378e-05	0	0.000273111				0.928	0.6217	0.67303	-0.00722	1.088	0.65848	0.65289	29.0062	0.000204192	0	0.00103				0.928	0.68115	0.6844	-0.000939759	1.088	0.69236	0.7014	28.9364
0.96	0.74731	0.63943	-0.00476	1.12	0.72952	0.71871	31.0133	6.41268e-05	0	0.000689551				0.96	0.71143	0.64088	-0.00315	1.12	0.67169	0.68244	31.7501	5.78375e-05	0	0.000482606				0.96	0.62012	0.67242	-0.00268	1.12	0.64994	0.65748	29.2751	0.000175559	0	0.000965964				0.96	0.6806	0.68374	-0.0031	1.12	0.69571	0.70154	29.2033
0.992	0.73893	0.63915	-0.00177	1.152	0.70605	0.70982	31.3318	8.01825e-05	0	0.000934716				0.992	0.69902	0.64075	-0.00207	1.152	0.67863	0.67482	32.0897	9.45885e-05	0	0.000742308				0.992	0.62452	0.67181	-0.00305	1.152	0.65728	0.66249	29.544	0.000146935	0	0.000881769				0.992	0.68407	0.68307	0.000218661	1.152	0.69372	0.7014	29.4702
1.024	0.72164	0.63887	0.000451614	1.184	0.71211	0.70121	31.6504	9.69501e-05	0	0.00115				1.024	0.68626	0.64062	-0.000136389	1.184	0.66264	0.66763	32.4293	0.000136307	0	0.00102				1.024	0.62565	0.6712	-0.00389	1.184	0.67203	0.66784	29.8129	0.0001195	0	0.000777647				1.024	0.68507	0.68241	-0.000798562	1.184	0.69919	0.70114	29.737
1.056	0.72105	0.63859	-0.00138	1.216	0.69584	0.69287	31.969	0.000112772	0	0.00132				1.056	0.68395	0.64049	0.00335	1.216	0.66184	0.66088	32.769	0.000182349	0	0.00129				1.056	0.63417	0.6706	0.0029	1.216	0.67937	0.67343	30.0818	9.19921e-05	0	0.00065258				1.056	0.68001	0.68175	-0.000645768	1.216	0.70028	0.70091	30.0039
1.088	0.7115	0.63831	-0.000925524	1.248	0.70706	0.68481	32.2876	0.000125917	0	0.00143				1.088	0.67733	0.64036	0.00231	1.248	0.65776	0.65457	33.1086	0.00023259	0	0.00152				1.088	0.63976	0.66999	0.00734	1.248	0.67935	0.67916	30.3507	6.68576e-05	0	0.000514435				1.088	0.67552	0.68108	0.000343367	1.248	0.69881	0.70087	30.2708
1.12	0.69734	0.63803	-0.000268852	1.28	0.68618	0.67705	32.6062	0.000133642	0	0.00144				1.12	0.67051	0.64022	0.00038332	1.28	0.63065	0.64869	33.4482	0.000284276	0	0.00169				1.12	0.6316	0.66938	-0.0032	1.28	0.68935	0.68493	30.6197	4.48952e-05	0	0.000372276				1.12	0.67686	0.68042	-6.85374e-05	1.28	0.68936	0.70112	30.5376
1.152	0.69245	0.63775	-0.00461	1.312	0.68811	0.6696	32.9247	0.00013424	0	0.00136				1.152	0.65617	0.64009	0.00105	1.312	0.65017	0.64323	33.7878	0.000333351	0	0.00177				1.152	0.64167	0.66877	0.00354	1.312	0.68957	0.69061	30.8886	2.7217e-05	0	0.000240499				1.152	0.67897	0.67976	0.000387301	1.312	0.70159	0.70153	30.8045
1.184	0.68715	0.63747	0.000441818	1.344	0.67341	0.66245	33.2433	0.000127732	0	0.00119				1.184	0.65047	0.63996	0.00159	1.344	0.63706	0.63819	34.1275	0.00037909	0	0.00179				1.184	0.65353	0.66817	0.000186886	1.344	0.69976	0.69607	31.1575	1.37835e-05	0	0.000131619				1.184	0.67485	0.6791	0.00043619	1.344	0.70416	0.70187	31.0713
1.216	0.67552	0.63719	0.00229	1.376	0.66275	0.65563	33.5619	0.00011494	0	0.000958563				1.216	0.64744	0.63983	9.62809e-05	1.376	0.64459	0.63355	34.4671	0.000424336	0	0.00177				1.216	0.65098	0.66756	0.00341	1.376	0.71756	0.70122	31.4264	5.395e-06	0	5.46567e-05				1.216	0.6779	0.67844	7.97238e-05	1.376	0.70454	0.70196	31.3382
1.248	0.66942	0.63691	-0.000645587	1.408	0.6559	0.64912	33.8805	9.91037e-05	0	0.000744159				1.248	0.63945	0.6397	0.00345	1.408	0.61437	0.6293	34.8067	0.000469186	0	0.00171				1.248	0.65627	0.66696	-0.00492	1.408	0.71061	0.70594	31.6953	1.2153e-06	0	1.25296e-05				1.248	0.67153	0.67778	-0.00111	1.408	0.70435	0.70181	31.6051
1.28	0.66575	0.63663	-0.0013	1.44	0.65749	0.64295	34.199	8.61699e-05	0	0.000737946				1.28	0.63138	0.63956	0.000579693	1.44	0.6241	0.62542	35.1464	0.000510247	0	0.0016				1.28	0.66706	0.66635	-0.00561	1.44	0.70564	0.71018	31.9642	9.96159e-09	0	1.02353e-07				1.28	0.66606	0.67712	-0.00465	1.44	0.69995	0.70155	31.8719
1.312	0.65472	0.63635	-0.000216072	1.472	0.63889	0.6371	34.5176	8.13615e-05	0	0.000918732				1.312	0.62861	0.63943	0.00151	1.472	0.62293	0.6219	35.486	0.000543902	0	0.00166				1.312	0.66911	0.66575	0.000260767	1.472	0.71563	0.71387	32.2331	0	0	0				1.312	0.67678	0.67646	7.61732e-05	1.472	0.70078	0.7013	32.1388
1.344	0.65032	0.63607	-0.00778	1.504	0.64172	0.63158	34.8362	8.78949e-05	0	0.0011				1.344	0.62492	0.6393	-0.000204854	1.504	0.61273	0.61872	35.8256	0.000567441	0	0.00173				1.344	0.67247	0.66514	-0.00351	1.504	0.72327	0.71698	32.502	0	0	0				1.344	0.67399	0.67581	0.000237825	1.504	0.6981	0.70121	32.4057
1.376	0.64021	0.6358	-0.00406	1.536	0.62501	0.62639	35.1548	0.000105703	0	0.00129				1.376	0.61568	0.63917	-0.00237	1.536	0.60133	0.61586	36.1653	0.000578501	0	0.00172				1.376	0.68124	0.66454	-0.000601143	1.536	0.71753	0.71947	32.771	0	0	0				1.376	0.67118	0.67515	-0.000389186	1.536	0.69851	0.70132	32.6725
1.408	0.63224	0.63552	-0.00241	1.568	0.6265	0.62152	35.4734	0.000132765	0	0.00147				1.408	0.60915	0.63904	-0.0036	1.568	0.59504	0.61331	36.5049	0.000574999	0	0.00167				1.408	0.68654	0.66394	0.00972	1.568	0.71431	0.72132	33.0399	0	0	0				1.408	0.67248	0.67449	0.00254	1.568	0.69849	0.70156	32.9394
1.44	0.62826	0.63524	0.00191	1.6	0.60478	0.61696	35.7919	0.000166482	0	0.00163				1.44	0.60585	0.6389	-0.00024347	1.6	0.6051	0.61105	36.8445	0.000556097	0	0.00159				1.44	0.68452	0.66334	-0.000467991	1.6	0.72395	0.72251	33.3088	0	0	0				1.44	0.67409	0.67384	-0.000713118	1.6	0.69757	0.70174	33.2063
1.472	0.62259	0.63496	0.000441658	1.632	0.60736	0.61272	36.1105	0.000203079	0	0.00175				1.472	0.60433	0.63877	-0.000339616	1.632	0.60836	0.60906	37.1842	0.000522696	0	0.00167				1.472	0.68544	0.66274	-0.00233	1.632	0.72582	0.72307	33.5777	9.3286e-09	0	1.31886e-07				1.472	0.66954	0.67318	-0.000200367	1.632	0.70372	0.70173	33.4731
1.504	0.61903	0.63468	-0.000573939	1.664	0.60527	0.60877	36.4291	0.000240158	0	0.00183				1.504	0.5978	0.63864	0.000500894	1.664	0.59577	0.60732	37.5238	0.000477698	0	0.00166				1.504	0.69313	0.66213	0.00342	1.664	0.71811	0.723	33.8466	0	0	0				1.504	0.66998	0.67253	0.00217	1.664	0.69726	0.70154	33.74
1.536	0.60956	0.6344	0.00177	1.696	0.6117	0.60512	36.7477	0.000275657	0	0.00186				1.536	0.59634	0.63851	-0.000870116	1.696	0.6022	0.60581	37.8634	0.000425637	0	0.00157				1.536	0.69077	0.66153	0.00401	1.696	0.72726	0.72236	34.1155	0	0	0				1.536	0.67009	0.67187	-0.00307	1.696	0.69558	0.70127	34.0069
1.568	0.60132	0.63412	0.00202	1.728	0.59152	0.60174	37.0663	0.000306324	0	0.00183				1.568	0.59134	0.63838	0.00238	1.728	0.58888	0.60453	38.203	0.000372031	0	0.0014				1.568	0.69407	0.66093	0.00376	1.728	0.73106	0.72119	34.3845	0	0	0				1.568	0.66982	0.67122	-0.00225	1.728	0.70011	0.70104	34.2737
1.6	0.59219	0.63385	0.00456	1.76	0.59059	0.59863	37.3848	0.000328776	0	0.00174				1.6	0.5969	0.63824	0.00161	1.76	0.59864	0.60344	38.5427	0.000322662	0	0.0012				1.6	0.69379	0.66034	-0.00532	1.76	0.71861	0.71956	34.6534	0	0	0				1.6	0.66699	0.67057	-0.00304	1.76	0.70379	0.70095	34.5406
1.632	0.59291	0.63357	0.000716128	1.792	0.59938	0.59578	37.7034	0.000340963	0	0.0016				1.632	0.58702	0.63811	0.000992917	1.792	0.59581	0.60255	38.8823	0.000280869	0	0.00122				1.632	0.69221	0.65974	-0.00065556	1.792	0.72702	0.71752	34.9223	7.86752e-07	0	8.8125e-06				1.632	0.66535	0.66991	-0.000232376	1.792	0.70124	0.70104	34.8075
1.664	0.5856	0.63329	-0.00108	1.824	0.58045	0.59317	38.022	0.000341979	0	0.00147				1.664	0.58474	0.63798	0.00216	1.824	0.59348	0.60183	39.2219	0.000247276	0	0.00126				1.664	0.69426	0.65914	0.00169	1.824	0.72183	0.71513	35.1912	4.93712e-06	0	5.14494e-05				1.664	0.66593	0.66926	0.000153242	1.824	0.70173	0.70124	35.0743
1.696	0.58663	0.63301	0.00144	1.856	0.57967	0.59079	38.3406	0.00033085	0	0.00153				1.696	0.58802	0.63785	0.00223	1.856	0.59603	0.60127	39.5616	0.000219119	0	0.00128				1.696	0.69334	0.65854	0.00681	1.856	0.72081	0.71245	35.4601	1.6756e-05	0	0.000144266				1.696	0.6637	0.66861	-0.00143	1.856	0.70787	0.70138	35.3412
1.728	0.58036	0.63274	0.00305	1.888	0.5824	0.58863	38.6591	0.000305848	0	0.00149				1.728	0.58445	0.63772	-0.00193	1.888	0.58487	0.60087	39.9012	0.000192273	0	0.00127				1.728	0.68866	0.65794	0.000458846	1.888	0.71742	0.70955	35.729	3.95256e-05	0	0.000293922				1.728	0.66219	0.66796	0.00194	1.888	0.70552	0.70136	35.608
1.76	0.5751	0.63246	-0.00233	1.92	0.56651	0.58668	38.9777	0.000266314	0	0.00135				1.76	0.58391	0.63759	-0.000738892	1.92	0.60166	0.6006	40.2408	0.000163428	0	0.00119				1.76	0.68149	0.65735	0.000267817	1.92	0.68958	0.7065	35.998	7.84994e-05	0	0.000508212				1.76	0.66457	0.66731	-0.00226	1.92	0.703	0.70121	35.8749
1.792	0.5821	0.63218	-0.000694462	1.952	0.56413	0.58492	39.2963	0.000214886	0	0.00115				1.792	0.58238	0.63745	-0.00183	1.952	0.6043	0.60047	40.5804	0.000131372	0	0.00105				1.792	0.68718	0.65675	-0.00476	1.952	0.70327	0.70336	36.2669	0.000153925	0	0.000797441				1.792	0.66638	0.66666	0.00169	1.952	0.70005	0.701	36.1418
1.824	0.57251	0.6319	-0.0011	1.984	0.56994	0.58334	39.6149	0.000158348	0	0.000906947				1.824	0.5807	0.63732	-0.00115	1.984	0.60304	0.60046	40.9201	9.69171e-05	0	0.000864317				1.824	0.68014	0.65616	-0.00548	1.984	0.713	0.7002	36.5358	0.000300133	3.08012e-05	0.00117				1.824	0.66605	0.66602	0.00421	1.984	0.70431	0.70084	36.4087
1.856	0.56604	0.63163	-0.000331498	2.016	0.59183	0.58193	39.9335	0.000105895	0	0.000670132				1.856	0.57953	0.63719	-0.00158	2.016	0.60612	0.60057	41.2597	6.32365e-05	0	0.000645881				1.856	0.67913	0.65556	0.00288	2.016	0.70518	0.69709	36.8047	0.000550458	0.000145475	0.00161				1.856	0.66546	0.66537	-0.00106	2.016	0.69762	0.7008	36.6755
1.888	0.56307	0.63135	-0.00166	2.048	0.58069	0.58067	40.252	6.49364e-05	0	0.000478569				1.888	0.57813	0.63706	-0.000583929	2.048	0.59228	0.6008	41.5993	3.56249e-05	0	0.000429514				1.888	0.67519	0.65497	0.0032	2.048	0.68816	0.69408	37.0736	0.000934518	0.000393779	0.00212				1.888	0.66529	0.66472	0.00425	2.048	0.68532	0.70092	36.9424
1.92	0.5606	0.63107	0.000417067	2.08	0.57051	0.57957	40.5706	3.78958e-05	0	0.000396753				1.92	0.58374	0.63693	-0.00155	2.08	0.59839	0.60115	41.939	1.72565e-05	0	0.000243291				1.92	0.66145	0.65437	-0.00432	2.08	0.69871	0.69121	37.3425	0.00148	0.00082421	0.00273				1.92	0.66537	0.66408	0.00382	2.08	0.70509	0.70112	37.2092
1.952	0.55808	0.6308	0.00491	2.112	0.57858	0.57859	40.8892	2.22543e-05	0	0.000353476				1.952	0.57802	0.6368	0.00194	2.112	0.59712	0.60162	42.2786	7.42294e-06	0	0.000106945				1.952	0.66123	0.65378	-0.00132	2.112	0.67623	0.68851	37.6114	0.00222	0.00147	0.00345				1.952	0.66272	0.66343	-0.000268313	2.112	0.69886	0.70127	37.4761
1.984	0.56193	0.63052	0.00281	2.144	0.58852	0.57775	41.2078	1.34362e-05	0	0.000274208				1.984	0.57845	0.63667	-0.00204	2.144	0.59128	0.6022	42.6182	2.84375e-06	0	3.94741e-05				1.984	0.66222	0.65319	-0.00179	2.144	0.68859	0.68601	37.8804	0.00317	0.00234	0.00429				1.984	0.6588	0.66279	0.00135	2.144	0.69825	0.70128	37.743
2.016	0.55955	0.63024	0.000624442	2.176	0.57395	0.57702	41.5264	8.02168e-06	0	0.00017657				2.016	0.5808	0.63653	-0.00138	2.176	0.60849	0.6029	42.9579	1.12893e-06	0	2.57588e-05				2.016	0.66059	0.6526	0.00398	2.176	0.66721	0.68375	38.1493	0.00433	0.00344	0.00538				2.016	0.65873	0.66214	-0.00315	2.176	0.69219	0.70118	38.0098
2.048	0.55493	0.62997	-0.00099115	2.208	0.58479	0.5764	41.8449	4.6182e-06	0	8.54373e-05				2.048	0.58115	0.6364	-0.00029122	2.208	0.61374	0.60372	43.2975	3.67419e-07	0	9.37157e-06				2.048	0.65354	0.652	0.00388	2.208	0.68684	0.68175	38.4182	0.00571	0.00479	0.00674				2.048	0.6565	0.6615	-0.000954095	2.208	0.69524	0.70104	38.2767
2.08	0.56204	0.62969	-0.00227	2.24	0.5688	0.57589	42.1635	2.75917e-06	0	8.03709e-05				2.08	0.58257	0.63627	3.70529e-05	2.24	0.62257	0.60466	43.6371	0	0	0				2.08	0.65391	0.65141	-0.000962549	2.24	0.67589	0.68001	38.6871	0.0073	0.00636	0.00827				2.08	0.66058	0.66085	0.00423	2.24	0.70262	0.70093	38.5436
2.112	0.55092	0.62941	-0.00299	2.272	0.55827	0.57547	42.4821	1.75427e-06	0	6.6248e-05				2.112	0.58169	0.63614	-0.000200799	2.272	0.59497	0.60572	43.9768	0	0	0				2.112	0.64376	0.65082	-0.000519674	2.272	0.67711	0.67856	38.956	0.00907	0.00814	0.00997				2.112	0.66016	0.66021	-0.00119	2.272	0.69921	0.70094	38.8104
2.144	0.55305	0.62914	-0.000954502	2.304	0.57537	0.57514	42.8007	8.93711e-07	0	4.06596e-05				2.144	0.58388	0.63601	-0.00319	2.304	0.59388	0.60691	44.3164	0	0	0				2.144	0.6391	0.65023	0.00064796	2.304	0.67617	0.67739	39.2249	0.01099	0.01009	0.01198				2.144	0.66103	0.65957	-0.00248	2.304	0.69214	0.70107	39.0773
2.176	0.55679	0.62886	-0.00154	2.336	0.5708	0.57491	43.1192	2.70283e-07	0	1.59139e-05				2.176	0.58757	0.63588	-0.00632	2.336	0.60595	0.60823	44.656	0	0	0				2.176	0.63987	0.64964	0.00117	2.336	0.66676	0.6765	39.4939	0.01301	0.01217	0.01406				2.176	0.65326	0.65893	-0.00119	2.336	0.70993	0.70128	39.3442
2.208	0.55541	0.62859	-0.00175	2.368	0.56326	0.57476	43.4378	1.63391e-08	0	1.79731e-06				2.208	0.58873	0.63575	-0.00166	2.368	0.60726	0.60967	44.9956	0	0	0				2.208	0.64426	0.64905	0.00105	2.368	0.66441	0.67587	39.7628	0.01508	0.01423	0.01616				2.208	0.65713	0.65829	-0.00062011	2.368	0.69616	0.70142	39.611
2.24	0.54973	0.62831	-0.00285	2.4	0.56237	0.57469	43.7564	0	0	0				2.24	0.59043	0.63562	-0.00077092	2.4	0.62987	0.61123	45.3353	0	0	0				2.24	0.6408	0.64846	-0.00316	2.4	0.67396	0.67549	40.0317	0.01716	0.01613	0.01824				2.24	0.65418	0.65765	-0.000429321	2.4	0.69743	0.70143	39.8779
2.272	0.55385	0.62804	0.000957045	2.432	0.56373	0.57471	44.075	0	0	0				2.272	0.59101	0.63548	-0.00394	2.432	0.61572	0.61293	45.6749	0	0	0				2.272	0.63261	0.64788	-0.000400374	2.432	0.67608	0.67534	40.3006	0.01923	0.01807	0.02029				2.272	0.65538	0.65701	0.00033045	2.432	0.70474	0.70134	40.1448
2.304	0.54807	0.62776	-0.000268532	2.464	0.55629	0.57482	44.3935	0	0	0				2.304	0.58823	0.63535	-0.00474	2.464	0.6244	0.61475	46.0145	0	0	0				2.304	0.63557	0.64729	-0.00262	2.464	0.67205	0.67541	40.5695	0.02125	0.02004	0.02227				2.304	0.65802	0.65637	-0.00153	2.464	0.70181	0.70123	40.4116
2.336	0.55117	0.62748	-0.000567786	2.496	0.57818	0.57501	44.7121	0	0	0				2.336	0.59276	0.63522	0.000449808	2.496	0.61143	0.6167	46.3541	0	0	0				2.336	0.62693	0.6467	0.0011	2.496	0.66854	0.67568	40.8384	0.02317	0.02197	0.02419				2.336	0.65424	0.65573	-0.00317	2.496	0.69926	0.70114	40.6785
2.368	0.55192	0.62721	-0.000783777	2.528	0.56919	0.5753	45.0307	0	0	0				2.368	0.59455	0.63509	-0.00357	2.528	0.62909	0.61876	46.6938	0	0	0				2.368	0.6313	0.64612	-0.000809413	2.528	0.67268	0.67612	41.1073	0.02495	0.0238	0.02609				2.368	0.65084	0.65509	-0.000431309	2.528	0.69046	0.70114	40.9453
2.4	0.55134	0.62693	-0.000312614	2.56	0.58035	0.57567	45.3493	0	0	0				2.4	0.59872	0.63496	0.000137884	2.56	0.61508	0.62095	47.0334	0	0	0				2.4	0.63233	0.64553	0.00504	2.56	0.67834	0.67674	41.3763	0.02653	0.02546	0.02776				2.4	0.65191	0.65446	0.00284	2.56	0.70081	0.70127	41.2122
2.432	0.55003	0.62666	-0.00151	2.592	0.57173	0.57614	45.6679	0	0	0				2.432	0.60084	0.63483	0.00155	2.592	0.62873	0.62324	47.373	1.06189e-06	0	3.43181e-05				2.432	0.62434	0.64495	0.00249	2.592	0.68088	0.67748	41.6452	0.02787	0.02675	0.02912				2.432	0.65375	0.65382	0.00218	2.592	0.7008	0.70145	41.4791
2.464	0.54783	0.62638	0.00327	2.624	0.56468	0.5767	45.9864	0	0	0				2.464	0.60254	0.6347	-6.30466e-05	2.624	0.6367	0.62565	47.7127	4.68999e-06	0	0.000126142				2.464	0.62322	0.64436	-0.00705	2.624	0.68089	0.67833	41.9141	0.02891	0.02772	0.03017				2.464	0.6497	0.65319	0.000309288	2.624	0.70347	0.70157	41.7459
2.496	0.54563	0.62611	-0.00154	2.656	0.58269	0.57736	46.305	0	0	0				2.496	0.60223	0.63457	0.00204	2.656	0.6304	0.62815	48.0523	1.46856e-05	0	0.000275513				2.496	0.62564	0.64378	-0.00277	2.656	0.68142	0.67926	42.183	0.02965	0.02844	0.03101				2.496	0.64731	0.65255	-0.00479	2.656	0.70413	0.70156	42.0128
2.528	0.55298	0.62584	-0.0019	2.688	0.57301	0.57813	46.6236	0	0	0				2.528	0.60646	0.63444	-0.00181	2.688	0.64085	0.63074	48.3919	3.77727e-05	0	0.000471163				2.528	0.62874	0.64319	-0.000995815	2.688	0.67354	0.68025	42.4519	0.03006	0.02889	0.03151				2.528	0.6474	0.65192	-0.006	2.688	0.71402	0.70147	42.2797
2.56	0.55205	0.62556	-0.0025	2.72	0.57469	0.579	46.9422	0	0	0				2.56	0.61095	0.6343	-5.49264e-05	2.72	0.63793	0.63342	48.7316	8.34295e-05	0	0.00070094				2.56	0.62825	0.64261	0.00142	2.72	0.68585	0.68128	42.7208	0.03013	0.02907	0.03163				2.56	0.64637	0.65128	-0.00338	2.72	0.70632	0.70136	42.5465
2.592	0.5485	0.62529	-0.000774351	2.752	0.58091	0.57997	47.2608	0	0	0				2.592	0.61205	0.63417	-0.00189	2.752	0.64304	0.63617	49.0712	0.000165018	0	0.000959863				2.592	0.62881	0.64203	0.00231	2.752	0.6808	0.68234	42.9898	0.02983	0.02893	0.03135				2.592	0.65301	0.65065	0.000656194	2.752	0.70444	0.70128	42.8134
2.624	0.55818	0.62501	-0.00177	2.784	0.58991	0.58105	47.5793	0	0	0				2.624	0.61636	0.63404	0.00212	2.784	0.64898	0.63898	49.4108	0.000302761	0	0.00126				2.624	0.62774	0.64145	-0.00642	2.784	0.69214	0.68341	43.2587	0.02916	0.02845	0.03062				2.624	0.64823	0.65002	0.00237	2.784	0.70346	0.70129	43.0803
2.656	0.55647	0.62474	0.000599164	2.816	0.56814	0.58224	47.8979	0	0	0				2.656	0.61996	0.63391	0.00084019	2.816	0.65673	0.64185	49.7505	0.000529707	0	0.0018				2.656	0.63529	0.64086	0.00282	2.816	0.69547	0.68448	43.5276	0.02811	0.02727	0.02946				2.656	0.6459	0.64938	0.00552	2.816	0.70762	0.70141	43.3471
2.688	0.55841	0.62446	0.00257	2.848	0.58713	0.58354	48.2165	0	0	0				2.688	0.62233	0.63378	-0.00265	2.848	0.64181	0.64476	50.0901	0.000901418	0	0.0025				2.688	0.63645	0.64028	0.00529	2.848	0.69118	0.68552	43.7965	0.02671	0.02566	0.02791				2.688	0.65259	0.64875	0.00156	2.848	0.69439	0.7016	43.614
2.72	0.5583	0.62419	-0.00051428	2.88	0.57339	0.58494	48.5351	0	0	0				2.72	0.62382	0.63365	-0.00209	2.88	0.65528	0.6477	50.4297	0.00151	7.86997e-05	0.00333				2.72	0.62829	0.6397	0.00454	2.88	0.67942	0.68653	44.0654	0.02499	0.02376	0.02623				2.72	0.64812	0.64812	0.0014	2.88	0.69411	0.70171	43.8809
2.752	0.56405	0.62392	-0.00436	2.912	0.58906	0.58646	48.8537	0	0	0				2.752	0.62697	0.63352	0.00186	2.912	0.66145	0.65066	50.7693	0.00243	0.000526588	0.00433				2.752	0.63142	0.63912	0.00371	2.912	0.68338	0.68749	44.3343	0.02302	0.02164	0.02427				2.752	0.64402	0.64749	0.00498	2.912	0.70257	0.7017	44.1477
2.784	0.56564	0.62364	-0.00060916	2.944	0.59222	0.58808	49.1722	0	0	0				2.784	0.62808	0.63339	-0.00155	2.944	0.66132	0.65362	51.109	0.00374	0.00156	0.00554				2.784	0.63495	0.63854	0.000813868	2.944	0.69624	0.68838	44.6033	0.02089	0.01941	0.02217				2.784	0.64739	0.64686	-0.00326	2.944	0.68736	0.70162	44.4146
2.816	0.5665	0.62337	0.00103	2.976	0.60674	0.5898	49.4908	0	0	0				2.816	0.6372	0.63326	-0.000412386	2.976	0.67819	0.65657	51.4486	0.00549	0.00333	0.00724				2.816	0.63611	0.63796	-0.000405198	2.976	0.70484	0.68921	44.8722	0.01866	0.01713	0.0201				2.816	0.64478	0.64623	-0.000747837	2.976	0.70192	0.70155	44.6814
2.848	0.56559	0.6231	-0.0032	3.008	0.59681	0.59162	49.8094	0	0	0				2.848	0.63489	0.63313	-0.00437	3.008	0.65907	0.65951	51.7882	0.00769	0.00588	0.00926				2.848	0.635	0.63739	-0.00157	3.008	0.69039	0.68998	45.1411	0.01641	0.01489	0.01798				2.848	0.64339	0.64561	-1.62738e-05	3.008	0.71039	0.70151	44.9483
2.88	0.56393	0.62282	-0.0053	3.04	0.59959	0.59354	50.128	0	0	0				2.88	0.6376	0.633	-0.00347	3.04	0.66608	0.66242	52.1279	0.01033	0.00896	0.01215				2.88	0.63169	0.63681	-0.00176	3.04	0.68652	0.69068	45.41	0.0142	0.01275	0.01586				2.88	0.6421	0.64498	-0.00127	3.04	0.7011	0.70153	45.2152
2.912	0.56945	0.62255	-0.00198	3.072	0.59329	0.59555	50.4465	0	0	0				2.912	0.64638	0.63287	-0.00301	3.072	0.66845	0.66528	52.4675	0.01336	0.01129	0.01645				2.912	0.63485	0.63623	-0.00145	3.072	0.68002	0.69131	45.6789	0.01208	0.01075	0.01377				2.912	0.64208	0.64435	-0.000380776	3.072	0.70134	0.70166	45.482
2.944	0.57608	0.62228	0.00182	3.104	0.60971	0.59764	50.7651	0	0	0				2.944	0.64851	0.63274	0.000915372	3.104	0.67062	0.66809	52.8071	0.01673	0.0139	0.02141				2.944	0.63799	0.63565	-0.00247	3.104	0.67553	0.69186	45.9478	0.01009	0.00891	0.01173				2.944	0.63848	0.64372	-0.00226	3.104	0.69961	0.70187	45.7489
2.976	0.57669	0.622	-0.000157672	3.136	0.59881	0.59982	51.0837	0	0	0				2.976	0.64733	0.6326	0.00365	3.136	0.68213	0.67083	53.1467	0.02034	0.01674	0.02663				2.976	0.64588	0.63508	-0.00272	3.136	0.69814	0.69233	46.2167	0.00823	0.00724	0.00977				2.976	0.64081	0.6431	0.00072257	3.136	0.70492	0.702	46.0158
3.008	0.57715	0.62173	0.000800262	3.168	0.59645	0.60207	51.4023	0	0	0				3.008	0.64871	0.63247	0.000810913	3.168	0.67812	0.67349	53.4864	0.02406	0.01975	0.03189				3.008	0.64199	0.6345	-0.001	3.168	0.6875	0.69272	46.4856	0.00654	0.00574	0.00792				3.008	0.64334	0.64247	0.00285	3.168	0.70412	0.70199	46.2826
3.04	0.58262	0.62146	-0.00206	3.2	0.59861	0.60438	51.7208	0	0	0				3.04	0.65083	0.63234	-0.00456	3.2	0.69635	0.67606	53.826	0.02778	0.02283	0.03694				3.04	0.63858	0.63393	-0.00123	3.2	0.69814	0.69303	46.7546	0.00502	0.00431	0.00621				3.04	0.643	0.64185	0.00337	3.2	0.70279	0.70191	46.5495
3.072	0.58027	0.62119	-0.00103	3.232	0.59286	0.60676	52.0394	0	0	0				3.072	0.65764	0.63221	0.00228	3.232	0.69248	0.67853	54.1656	0.03134	0.02581	0.04157				3.072	0.63355	0.63335	-0.00962	3.232	0.69701	0.69327	47.0235	0.00369	0.003	0.00468				3.072	0.63945	0.64122	0.00272	3.232	0.69804	0.70187	46.8164
3.104	0.58457	0.62091	0.00774	3.264	0.62619	0.60919	52.358	0	0	0				3.104	0.65824	0.63208	0.00145	3.264	0.68603	0.68089	54.5053	0.03461	0.02851	0.04557				3.104	0.63606	0.63278	-0.00391	3.264	0.69709	0.69344	47.2924	0.00257	0.00194	0.00335				3.104	0.63944	0.6406	0.00281	3.264	0.70413	0.70186	47.0832
3.136	0.58505	0.62064	0.00792	3.296	0.62386	0.61167	52.6766	5.28028e-06	0	0.000119371				3.136	0.66179	0.63195	0.00276	3.296	0.70152	0.68313	54.8449	0.03746	0.03096	0.04874				3.136	0.64469	0.6322	-0.00168	3.296	0.68652	0.69354	47.5613	0.00167	0.00109	0.00225				3.136	0.64445	0.63998	0.00353	3.296	0.70096	0.70188	47.3501
3.168	0.58606	0.62037	0.000897227	3.328	0.61744	0.61418	52.9952	5.92748e-05	0	0.000455731				3.168	0.66301	0.63182	-0.00193	3.328	0.67286	0.68524	55.1845	0.03977	0.03306	0.05093				3.168	0.64238	0.63163	-0.00278	3.328	0.70241	0.69359	47.8302	0.000987183	0.000501528	0.0014				3.168	0.63839	0.63936	0.00132	3.328	0.69867	0.70199	47.617
3.2	0.58615	0.6201	-0.0011	3.36	0.62328	0.61672	53.3137	0.000269673	0	0.00108				3.2	0.6661	0.63169	0.00271	3.36	0.69318	0.68722	55.5242	0.04142	0.03471	0.05205				3.2	0.63499	0.63106	-0.000805272	3.36	0.70167	0.69358	48.0991	0.000514005	0.000149307	0.000865471				3.2	0.6366	0.63873	0.00485	3.36	0.70167	0.7022	47.8838
3.232	0.58644	0.61983	-0.00304	3.392	0.61319	0.61927	53.6323	0.000798597	0	0.00202				3.232	0.66857	0.63156	0.00432	3.392	0.68441	0.68905	55.8638	0.04235	0.03584	0.05202				3.232	0.64027	0.63049	0.00228	3.392	0.70132	0.6935	48.3681	0.000229554	0	0.000576801				3.232	0.63643	0.63811	-0.002	3.392	0.70193	0.70235	48.1507
3.264	0.59756	0.61955	0.00442	3.424	0.63086	0.62184	53.9509	0.0018	0.000481528	0.00329				3.264	0.67031	0.63143	0.0007021	3.424	0.69133	0.69073	56.2034	0.04249	0.03637	0.05084				3.264	0.63864	0.62991	-0.000444032	3.424	0.68621	0.69337	48.637	9.78203e-05	0	0.000416407				3.264	0.6401	0.63749	-3.7441e-05	3.424	0.69241	0.70233	48.4176
3.296	0.5982	0.61928	0.00214	3.456	0.64263	0.62442	54.2695	0.00336	0.00174	0.00488				3.296	0.67336	0.6313	0.00246	3.456	0.69316	0.69225	56.5431	0.04183	0.03627	0.04868				3.296	0.63749	0.62934	-0.00413	3.456	0.69635	0.69319	48.9059	7.14278e-05	0	0.000354194				3.296	0.63987	0.63687	0.000322302	3.456	0.71155	0.70219	48.6844
3.328	0.59872	0.61901	-0.000865925	3.488	0.62891	0.62698	54.5881	0.00546	0.0039	0.00677				3.328	0.67355	0.63117	-0.000318675	3.488	0.69742	0.69362	56.8827	0.04037	0.03553	0.04573				3.328	0.6343	0.62877	0.00404	3.488	0.68885	0.69296	49.1748	0.000108775	0	0.000352521				3.328	0.63481	0.63625	-0.00223	3.488	0.71428	0.70213	48.9513
3.36	0.60651	0.61874	-0.00279	3.52	0.64029	0.62953	54.9066	0.00808	0.00696	0.00969				3.36	0.67243	0.63104	-0.000619324	3.52	0.69864	0.69481	57.2223	0.03816	0.03413	0.04185				3.36	0.63116	0.6282	0.002	3.52	0.68433	0.69271	49.4437	0.000175575	6.61803e-06	0.000520751				3.36	0.63519	0.63564	-0.00275	3.52	0.71174	0.70216	49.2182
3.392	0.60618	0.61847	-0.00441	3.552	0.63281	0.63206	55.2252	0.0111	0.00917	0.01412				3.392	0.67284	0.63091	0.00108	3.552	0.70704	0.69584	57.5619	0.03528	0.03213	0.03811				3.392	0.62999	0.62763	-0.00469	3.552	0.69568	0.69242	49.7126	0.000248064	2.2346e-05	0.000754215				3.392	0.63184	0.63502	0.00189	3.552	0.69787	0.70219	49.485
3.424	0.61356	0.6182	0.004	3.584	0.64486	0.63455	55.5438	0.01443	0.01155	0.01907				3.424	0.6769	0.63078	-0.00088212	3.584	0.69917	0.69669	57.9016	0.03183	0.02958	0.03468				3.424	0.63109	0.62706	0.000166692	3.584	0.69851	0.6921	49.9815	0.000307099	3.25744e-05	0.000962381				3.424	0.63399	0.6344	0.00172	3.584	0.7049	0.70222	49.7519
3.456	0.61245	0.61793	0.00281	3.616	0.63197	0.63701	55.8624	0.01793	0.01402	0.02431				3.456	0.67788	0.63065	-0.00253	3.616	0.69836	0.69737	58.2412	0.02796	0.02459	0.03086				3.456	0.63771	0.6265	0.000506624	3.616	0.68672	0.69177	50.2505	0.000340814	2.99464e-05	0.00112				3.456	0.63346	0.63378	0.000453441	3.616	0.70188	0.70236	50.0187
3.488	0.6155	0.61765	-0.000177702	3.648	0.65887	0.63941	56.181	0.02147	0.0165	0.0296				3.488	0.68087	0.63052	0.000829718	3.648	0.71459	0.69787	58.5808	0.02381	0.01914	0.02668				3.488	0.62088	0.62593	0.00498	3.648	0.7064	0.69141	50.5194	0.000345308	1.71448e-05	0.00122				3.488	0.63676	0.63317	-0.00463	3.648	0.71195	0.70253	50.2856
3.52	0.62082	0.61738	0.00209	3.68	0.64897	0.64176	56.4995	0.02493	0.01892	0.0347				3.52	0.6822	0.63039	0.0016	3.68	0.69795	0.6982	58.9205	0.01957	0.01401	0.02233				3.52	0.62276	0.62536	-0.00297	3.68	0.69187	0.69104	50.7883	0.000323612	5.30117e-06	0.00126				3.52	0.63716	0.63255	-0.00109	3.68	0.70475	0.70253	50.5525
3.552	0.62111	0.61711	0.000483077	3.712	0.65151	0.64405	56.8181	0.02818	0.02121	0.03993				3.552	0.68	0.63026	0.00294	3.712	0.71446	0.69835	59.2601	0.01542	0.00946	0.01797				3.552	0.62606	0.62479	0.000433597	3.712	0.68076	0.69064	51.0572	0.000283482	0	0.00123				3.552	0.62995	0.63194	-0.00241	3.712	0.69908	0.70234	50.8193
3.584	0.62282	0.61684	-0.00267	3.744	0.65143	0.64626	57.1367	0.03112	0.02332	0.0446				3.584	0.68284	0.63013	-0.00424	3.744	0.71207	0.69833	59.5997	0.01154	0.0057	0.01392				3.584	0.62939	0.62423	0.00535	3.744	0.6869	0.69024	51.3261	0.000234606	0	0.00116				3.584	0.63057	0.63132	-0.00158	3.744	0.71399	0.70217	51.0862
3.616	0.62032	0.61657	-0.00275	3.776	0.64856	0.6484	57.4553	0.03366	0.0252	0.04849				3.616	0.68392	0.63	0.00050903	3.776	0.70785	0.69814	59.9393	0.0081	0.00289	0.01021				3.616	0.62824	0.62366	-0.00303	3.776	0.68025	0.68985	51.595	0.000185766	0	0.00106				3.616	0.6263	0.63071	0.00303	3.776	0.70668	0.70218	51.3531
3.648	0.62466	0.6163	0.00224	3.808	0.65341	0.65046	57.7738	0.03574	0.02682	0.05145				3.648	0.68586	0.62987	-0.00148	3.808	0.7144	0.69778	60.279	0.00523	0.00109	0.007				3.648	0.6328	0.6231	0.00304	3.808	0.69035	0.68946	51.864	0.000144594	0	0.000938285				3.648	0.63308	0.6301	0.0018	3.808	0.69497	0.70229	51.6199
3.68	0.6308	0.61603	-0.00207	3.84	0.63809	0.65242	58.0924	0.0373	0.02813	0.05337				3.68	0.68334	0.62974	0.000596258	3.84	0.69903	0.69726	60.6186	0.00301	0.000209386	0.00436				3.68	0.62451	0.62253	0.000596871	3.84	0.68327	0.68908	52.1329	0.000116087	0	0.000819646				3.68	0.63336	0.62948	-0.00229	3.84	0.70946	0.70233	51.8868
3.712	0.63342	0.61576	0.00074831	3.872	0.65131	0.65429	58.411	0.03831	0.02913	0.05417				3.712	0.68289	0.62961	0.00135	3.872	0.6997	0.69657	60.9582	0.00147	0	0.00235				3.712	0.61933	0.62197	0.000870172	3.872	0.69649	0.6887	52.4018	0.000102765	0	0.00076331				3.712	0.62688	0.62887	-0.00357	3.872	0.70747	0.70234	52.1537
3.744	0.62902	0.61549	0.000251279	3.904	0.65827	0.65605	58.7296	0.03876	0.02979	0.05384				3.744	0.68662	0.62948	-0.00101	3.904	0.71598	0.69574	61.2979	0.000555596	0	0.00102				3.744	0.61537	0.6214	0.00794	3.904	0.6956	0.68834	52.6707	0.000106764	0	0.000729261				3.744	0.63002	0.62826	0.00169	3.904	0.7048	0.70241	52.4205
3.776	0.63531	0.61522	-0.000812312	3.936	0.65172	0.65771	59.0481	0.03863	0.03011	0.05238				3.776	0.6842	0.62935	-0.00278	3.936	0.69165	0.69477	61.6375	0.000121365	0	0.000269254				3.776	0.61964	0.62084	-0.000627356	3.936	0.68078	0.68799	52.9396	0.000133722	0	0.000716547				3.776	0.62951	0.62765	0.000109599	3.936	0.70595	0.70247	52.6874
3.808	0.63843	0.61495	-0.00296	3.968	0.6648	0.65925	59.3667	0.03794	0.03006	0.04987				3.808	0.68271	0.62922	0.00291	3.968	0.68974	0.69365	61.9771	0	0	0				3.808	0.62083	0.62028	0.0019	3.968	0.67648	0.68766	53.2085	0.000187299	0	0.000719937				3.808	0.62797	0.62704	-0.00161	3.968	0.70922	0.70237	52.9543
3.84	0.63421	0.61468	0.0013	4	0.6617	0.66068	59.6853	0.03672	0.0296	0.04639				3.84	0.68725	0.62909	0.000427818	4	0.70678	0.69239	62.3167	0	0	0				3.84	0.61932	0.61971	-0.00108	4	0.6886	0.68733	53.4774	0.000268821	0	0.000795372				3.84	0.63	0.62643	-0.0019	4	0.70367	0.70214	53.2211
3.872	0.63991	0.61441	0.000698584	4.032	0.66499	0.66199	60.0039	0.03502	0.02881	0.0421				3.872	0.67997	0.62896	-0.000348523	4.032	0.70591	0.69102	62.6564	0	0	0				3.872	0.62109	0.61915	-0.0023	4.032	0.70641	0.68703	53.7464	0.000374463	9.90393e-06	0.00102				3.872	0.62808	0.62582	0.00201	4.032	0.70989	0.70199	53.488
3.904	0.64542	0.61414	0.00382	4.064	0.63706	0.66317	60.3225	0.03288	0.02773	0.03775				3.904	0.68222	0.62883	-0.00143	4.064	0.69189	0.68953	62.996	0	0	0				3.904	0.62245	0.61859	-0.000627397	4.064	0.68535	0.68677	54.0153	0.000494067	4.33126e-05	0.00122				3.904	0.62418	0.62521	-0.00305	4.064	0.70622	0.70205	53.7548
3.936	0.64092	0.61387	0.00171	4.096	0.66229	0.66423	60.641	0.03039	0.02636	0.03408				3.936	0.68178	0.6287	-0.00401	4.096	0.70269	0.68793	63.3356	0	0	0				3.936	0.61874	0.61803	0.00173	4.096	0.68884	0.68653	54.2842	0.000613538	0.000104487	0.00137				3.936	0.62801	0.6246	-0.000361485	4.096	0.70697	0.70223	54.0217
3.968	0.6442	0.6136	0.00139	4.128	0.65981	0.66516	60.9596	0.02761	0.0241	0.03078				3.968	0.67897	0.62857	-0.0011	4.128	0.68397	0.68623	63.6753	0	0	0				3.968	0.61396	0.61747	-0.00539	4.128	0.69757	0.68631	54.5531	0.000718046	0.000190591	0.00146				3.968	0.62688	0.624	-0.000491872	4.128	0.70294	0.70233	54.2886
4	0.64424	0.61334	-0.00486	4.16	0.6617	0.66595	61.2782	0.02463	0.01905	0.02761				4	0.67445	0.62844	0.00189	4.16	0.69068	0.68444	64.0149	0	0	0				4	0.61228	0.61691	-0.00505	4.16	0.68291	0.68611	54.822	0.000794817	0.000294116	0.00147				4	0.62431	0.62339	-0.00153	4.16	0.70066	0.70227	54.5555
4.032	0.64868	0.61307	-0.00278	4.192	0.6781	0.66662	61.5968	0.02155	0.01428	0.02477				4.032	0.67398	0.62831	-0.00306	4.192	0.69526	0.68257	64.3545	0	0	0				4.032	0.61562	0.61635	-0.00528	4.192	0.6909	0.68594	55.0909	0.000835156	0.000362715	0.00144				4.032	0.62481	0.62278	0.00452	4.192	0.71279	0.70215	54.8223
4.064	0.64563	0.6128	-0.00205	4.224	0.68003	0.66715	61.9154	0.01847	0.00999	0.02202				4.064	0.67559	0.62818	0.00191	4.224	0.68089	0.68062	64.6942	0	0	0				4.064	0.61179	0.61579	-0.000628869	4.224	0.67941	0.68579	55.3599	0.000835531	0.000305192	0.00152				4.064	0.62444	0.62218	0.00354	4.224	0.70526	0.70207	55.0892
4.096	0.64739	0.61253	0.000929411	4.256	0.6808	0.66754	62.2339	0.01548	0.00636	0.01939				4.096	0.67253	0.62805	0.00162	4.256	0.69002	0.67862	65.0338	0	0	0				4.096	0.60934	0.61523	-0.00276	4.256	0.68546	0.68566	55.6288	0.000797702	0.000190659	0.00157				4.096	0.6248	0.62157	0.000495303	4.256	0.70766	0.702	55.356
4.128	0.64498	0.61226	0.00341	4.288	0.67141	0.6678	62.5525	0.01266	0.00353	0.01678				4.128	0.67015	0.62792	0.00373	4.288	0.68223	0.67656	65.3734	0	0	0				4.128	0.60971	0.61468	0.000602393	4.288	0.69802	0.68555	55.8977	0.000727997	9.63681e-05	0.00156				4.128	0.62128	0.62097	-0.0043	4.288	0.70082	0.70191	55.6229
4.16	0.64973	0.61199	0.00125	4.32	0.65559	0.66792	62.8711	0.0101	0.00156	0.01424				4.16	0.66879	0.62779	-0.00262	4.32	0.67298	0.67445	65.713	0	0	0				4.16	0.61196	0.61412	0.0088	4.32	0.68075	0.68548	56.1666	0.000635966	3.29258e-05	0.00149				4.16	0.62253	0.62037	0.00324	4.32	0.70798	0.70183	55.8898
4.192	0.6539	0.61172	0.0037	4.352	0.67862	0.66792	63.1897	0.00785	0.000427332	0.012				4.192	0.66788	0.62766	4.40115e-05	4.352	0.68261	0.67231	66.0527	0	0	0				4.192	0.61579	0.61356	-0.000684006	4.352	0.67608	0.68543	56.4355	0.000532649	3.46872e-06	0.00138				4.192	0.61901	0.61976	0.00451	4.352	0.71073	0.70186	56.1566
4.224	0.65061	0.61145	0.00119	4.384	0.67189	0.66778	63.5082	0.00595	0	0.01001				4.224	0.66053	0.62753	0.00258	4.384	0.67046	0.67014	66.3923	0	0	0				4.224	0.60623	0.61301	0.00427	4.384	0.67901	0.6854	56.7044	0.000428674	0	0.00122				4.224	0.62053	0.61916	-0.000423119	4.384	0.69821	0.70201	56.4235
4.256	0.65466	0.61119	-0.00224	4.416	0.66467	0.66751	63.8268	0.00439	0	0.00817				4.256	0.66258	0.6274	-0.00298	4.416	0.67496	0.66796	66.7319	0	0	0				4.256	0.60546	0.61245	-0.000215718	4.416	0.68892	0.6854	56.9734	0.000332363	0	0.00103				4.256	0.6221	0.61856	0.00243	4.416	0.69562	0.70214	56.6904
4.288	0.654	0.61092	0.000868969	4.448	0.67587	0.66711	64.1454	0.00314	0	0.00651				4.288	0.66307	0.62727	0.0017	4.448	0.67984	0.66576	67.0716	0	0	0				4.288	0.60789	0.61189	0.00335	4.448	0.68818	0.6854	57.2423	0.000248368	0	0.000824768				4.288	0.61835	0.61796	0.00132	4.448	0.70343	0.70206	56.9572
4.32	0.65758	0.61065	0.00237	4.48	0.65275	0.66659	64.464	0.00216	0	0.00505				4.32	0.66062	0.62714	0.00133	4.48	0.6572	0.66356	67.4112	0	0	0				4.32	0.60083	0.61134	0.00151	4.48	0.69121	0.68541	57.5112	0.000178602	0	0.000622678				4.32	0.62262	0.61736	8.36573e-06	4.48	0.69414	0.70181	57.2241
4.352	0.6552	0.61038	-0.0043	4.512	0.68899	0.66595	64.7826	0.0014	0	0.00379				4.352	0.65866	0.62702	0.000157579	4.512	0.6769	0.66136	67.7508	0	0	0				4.352	0.60283	0.61079	0.00348	4.512	0.67953	0.68543	57.7801	0.000121934	0	0.00044878				4.352	0.62173	0.61676	-0.00502	4.512	0.69346	0.70157	57.491
4.384	0.65822	0.61012	0.00288	4.544	0.67943	0.66519	65.1011	0.000852387	0	0.00273				4.384	0.65334	0.62689	0.000130137	4.544	0.66047	0.65918	68.0905	0	0	0				4.384	0.6036	0.61023	-0.01012	4.544	0.68623	0.68548	58.049	7.75437e-05	0	0.000345859				4.384	0.61075	0.61616	-0.00313	4.544	0.70087	0.70154	57.7578
4.416	0.65351	0.60985	0.00149	4.576	0.66744	0.66432	65.4197	0.000468421	0	0.00188				4.416	0.65256	0.62676	-0.00545	4.576	0.65784	0.65702	68.4301	0	0	0				4.416	0.6053	0.60968	-0.00322	4.576	0.68639	0.68554	58.3179	4.41144e-05	0	0.00024545				4.416	0.61291	0.61556	0.00476	4.576	0.70288	0.70166	58.0247
4.448	0.65107	0.60958	-0.00255	4.608	0.67954	0.66333	65.7383	0.000221356	0	0.00122				4.448	0.65386	0.62663	-0.00266	4.608	0.64875	0.65489	68.7697	0	0	0				4.448	0.60336	0.60913	-0.00104	4.608	0.6858	0.68562	58.5868	2.14319e-05	0	0.000155783				4.448	0.61608	0.61496	0.000938924	4.608	0.70837	0.70178	58.2916
4.48	0.64773	0.60931	0.000395299	4.64	0.65773	0.66225	66.0569	8.13754e-05	0	0.000724351				4.48	0.65189	0.6265	0.00115	4.64	0.65746	0.65278	69.1094	0	0	0				4.48	0.61348	0.60857	-0.0078	4.64	0.69904	0.6857	58.8558	8.49183e-06	0	8.38769e-05				4.48	0.61443	0.61436	0.00187	4.64	0.71241	0.7018	58.5584
4.512	0.65912	0.60905	-0.00269	4.672	0.67202	0.66106	66.3755	2.02238e-05	0	0.00038377				4.512	0.65045	0.62637	0.00146	4.672	0.66489	0.65072	69.449	0	0	0				4.512	0.60351	0.60802	-0.00212	4.672	0.68599	0.68578	59.1247	2.69129e-06	0	3.42986e-05				4.512	0.61098	0.61376	0.00291	4.672	0.70117	0.70174	58.8253
4.544	0.65896	0.60878	0.00337	4.704	0.66074	0.65977	66.694	3.14768e-06	0	0.000169486				4.544	0.64261	0.62624	0.0035	4.704	0.66119	0.6487	69.7886	0	0	0				4.544	0.60931	0.60747	0.00158	4.704	0.68809	0.68586	59.3936	7.2342e-07	0	1.6285e-05				4.544	0.61355	0.61317	0.00157	4.704	0.68843	0.70168	59.0921
4.576	0.64686	0.60851	0.00441	4.736	0.64635	0.6584	67.0126	5.65533e-07	0	5.39253e-05				4.576	0.64181	0.62611	-0.00103	4.736	0.64472	0.64674	70.1282	0	0	0				4.576	0.60436	0.60692	-0.0039	4.736	0.70787	0.68595	59.6625	9.14278e-07	0	5.53613e-05				4.576	0.61196	0.61257	0.000321368	4.736	0.71001	0.70162	59.359
4.608	0.65287	0.60825	-0.00241	4.768	0.66209	0.65694	67.3312	1.75798e-06	0	6.5956e-05				4.608	0.64053	0.62598	-0.0017	4.768	0.64326	0.64483	70.4679	0	0	0				4.608	0.60131	0.60637	0.0012	4.768	0.67806	0.68603	59.9314	2.56383e-06	0	0.0001193				4.608	0.61365	0.61197	0.000488817	4.768	0.70281	0.70151	59.6259
4.64	0.6502	0.60798	-0.00361	4.8	0.65751	0.65541	67.6498	4.58933e-06	0	0.000183876				4.64	0.64024	0.62585	0.00446	4.8	0.65872	0.64298	70.8075	0	0	0				4.64	0.60534	0.60582	-0.000764314	4.8	0.68617	0.68611	60.2003	6.56415e-06	0	0.000204665				4.64	0.61132	0.61138	0.000833789	4.8	0.70941	0.70137	59.8927
4.672	0.65012	0.60771	-0.00224	4.832	0.66821	0.6538	67.9683	8.23647e-06	0	0.000328866				4.672	0.63426	0.62572	0.00308	4.832	0.65275	0.64119	71.1471	0	0	0				4.672	0.6044	0.60527	-0.000419993	4.832	0.67744	0.6862	60.4693	1.48187e-05	0	0.000304235				4.672	0.613	0.61079	-0.000289474	4.832	0.70635	0.7013	60.1596
4.704	0.6501	0.60745	-0.000121794	4.864	0.65447	0.65212	68.2869	1.20784e-05	0	0.00047874				4.704	0.63225	0.62559	-0.000508921	4.864	0.64151	0.63948	71.4868	0	0	0				4.704	0.6059	0.60472	0.000897079	4.864	0.68904	0.68629	60.7382	2.96781e-05	0	0.00040839				4.704	0.60943	0.61019	-0.0032	4.864	0.70547	0.70139	60.4265
4.736	0.64398	0.60718	-0.00243	4.896	0.65772	0.65038	68.6055	1.56014e-05	0	0.00061484				4.736	0.62943	0.62546	-2.69328e-05	4.896	0.64707	0.63784	71.8264	0	0	0				4.736	0.61034	0.60417	-0.00297	4.896	0.68923	0.68638	61.0071	5.20346e-05	0	0.000506524				4.736	0.60992	0.6096	-0.00301	4.896	0.70109	0.70159	60.6933
4.768	0.64983	0.60691	-9.6072e-05	4.928	0.64334	0.64858	68.9241	1.83862e-05	0	0.000722665				4.768	0.62606	0.62534	-0.000937908	4.928	0.6396	0.63628	72.166	0	0	0				4.768	0.60259	0.60363	-0.000338553	4.928	0.69862	0.68646	61.276	8.28147e-05	0	0.000588399				4.768	0.60597	0.60901	-0.00251	4.928	0.69963	0.70173	60.9602
4.8	0.64667	0.60665	0.00506	4.96	0.6456	0.64674	69.2427	2.01403e-05	0	0.000792254				4.8	0.62814	0.62521	0.00121	4.96	0.64982	0.63479	72.5057	0	0	0				4.8	0.60218	0.60308	0.00653	4.96	0.68408	0.68653	61.5449	0.000123032	0	0.000645356				4.8	0.61004	0.60841	-0.000325588	4.96	0.71035	0.70165	61.2271
4.832	0.64502	0.60638	0.000232042	4.992	0.65153	0.64485	69.5612	2.07138e-05	0	0.00081835				4.832	0.62513	0.62508	0.00178	4.992	0.6476	0.63338	72.8453	0	0	0				4.832	0.60214	0.60253	-0.000793885	4.992	0.68629	0.68658	61.8138	0.000171348	0	0.000671289				4.832	0.60779	0.60782	0.00126	4.992	0.69852	0.70139	61.4939
4.864	0.64301	0.60611	0.000603527	5.024	0.64322	0.64292	69.8798	2.01021e-05	0	0.000800305				4.864	0.6196	0.62495	0.00359	5.024	0.6306	0.63205	73.1849	0	0	0				4.864	0.60675	0.60199	0.00213	5.024	0.68578	0.68662	62.0827	0.000225307	0	0.000716453				4.864	0.60531	0.60723	-0.00256	5.024	0.70373	0.70113	61.7608
4.896	0.63722	0.60585	0.000307156	5.056	0.6378	0.64096	70.1984	1.844e-05	0	0.000741743				4.896	0.62082	0.62482	-0.00177	5.056	0.63431	0.63081	73.5245	0	0	0				4.896	0.61091	0.60144	0.00302	5.056	0.68861	0.68667	62.3517	0.000280752	0	0.000737889				4.896	0.60773	0.60664	-0.00219	5.056	0.71025	0.70107	62.0277
4.928	0.63399	0.60558	0.00355	5.088	0.6504	0.63897	70.517	1.59743e-05	0	0.000649986				4.928	0.61528	0.62469	0.00297	5.088	0.6365	0.62967	73.8642	0	0	0				4.928	0.60541	0.60089	-0.00379	5.088	0.70284	0.68672	62.6206	0.000332757	0	0.000765918				4.928	0.60597	0.60605	0.00020464	5.088	0.70214	0.70123	62.2945
4.96	0.63291	0.60532	-0.00358	5.12	0.64904	0.63696	70.8355	1.30241e-05	0	0.000535247				4.96	0.61493	0.62456	0.00104	5.12	0.62656	0.62861	74.2038	0	0	0				4.96	0.6063	0.60035	-0.002	5.12	0.68496	0.68677	62.8895	0.000376638	0	0.000793789				4.96	0.6133	0.60546	-0.000929635	5.12	0.71227	0.70145	62.5614
4.992	0.63278	0.60505	-0.00481	5.152	0.64182	0.63493	71.1541	9.92708e-06	0	0.000409611				4.992	0.61682	0.62443	-0.00281	5.152	0.62078	0.62763	74.5434	0	0	0				4.992	0.60073	0.59981	-0.00173	5.152	0.68983	0.6868	63.1584	0.000408689	0	0.000792567				4.992	0.606	0.60487	-0.00513	5.152	0.70156	0.70156	62.8282
5.024	0.63043	0.60479	-0.0037	5.184	0.63669	0.63289	71.4727	6.97991e-06	0	0.000299586				5.024	0.61641	0.6243	0.0023	5.184	0.63208	0.62674	74.8831	0	0	0				5.024	0.60334	0.59926	0.00418	5.184	0.6793	0.68682	63.4273	0.000426627	0	0.000759468				5.024	0.60652	0.60429	-0.000870882	5.184	0.69664	0.70152	63.0951
5.056	0.62738	0.60452	-0.00107	5.216	0.64746	0.63085	71.7913	4.43754e-06	0	0.000231657				5.056	0.61434	0.62417	-0.00113	5.216	0.62471	0.62594	75.2227	0	0	0				5.056	0.60631	0.59872	-0.0036	5.216	0.69124	0.68683	63.6962	0.000429776	0	0.000714397				5.056	0.60593	0.6037	0.000913802	5.216	0.7111	0.70139	63.362
5.088	0.63068	0.60426	0.000156159	5.248	0.62722	0.6288	72.1099	2.49559e-06	0	0.000164239				5.088	0.61059	0.62405	0.000157503	5.248	0.61119	0.62524	75.5623	0	0	0				5.088	0.60009	0.59818	-0.000679606	5.248	0.68139	0.68682	63.9652	0.000419006	0	0.000790071				5.088	0.6036	0.60311	-0.00284	5.248	0.70499	0.70125	63.6288
5.12	0.63103	0.60399	0.00605	5.28	0.6169	0.62676	72.4284	1.23928e-06	0	0.000103578				5.12	0.61078	0.62392	-8.89036e-05	5.28	0.63037	0.62462	75.9019	0	0	0				5.12	0.60275	0.59763	0.00265	5.28	0.6818	0.68681	64.2341	0.000396465	0	0.000868206				5.12	0.60855	0.60252	0.00336	5.28	0.6979	0.70117	63.8957
5.152	0.62508	0.60373	0.00297	5.312	0.64901	0.62473	72.747	5.47322e-07	0	5.49407e-05				5.152	0.60761	0.62379	-0.00111	5.312	0.61011	0.6241	76.2416	0	0	0				5.152	0.60056	0.59709	-0.000150272	5.312	0.69615	0.6868	64.503	0.000365241	0	0.000930325				5.152	0.60192	0.60194	0.000606942	5.312	0.70089	0.70115	64.1626
5.184	0.61499	0.60346	-0.00148	5.344	0.6251	0.62271	73.0656	1.97528e-07	0	2.17281e-05				5.184	0.60689	0.62366	-0.0035	5.344	0.62085	0.62366	76.5812	0	0	0				5.184	0.59243	0.59655	0.00677	5.344	0.68469	0.68678	64.7719	0.000328876	0	0.000971152				5.184	0.6016	0.60135	0.00122	5.344	0.70435	0.70117	64.4294
5.216	0.62416	0.6032	-0.00107	5.376	0.6293	0.62071	73.3842	4.09931e-08	0	4.50924e-06				5.216	0.59896	0.62353	-0.0039	5.376	0.61898	0.6233	76.9208	0	0	0				5.216	0.59602	0.59601	-9.73559e-05	5.376	0.69426	0.68676	65.0408	0.000290755	0	0.000989808				5.216	0.60435	0.60077	-0.00201	5.376	0.6963	0.70124	64.6963
5.248	0.62207	0.60293	-0.00121	5.408	0.60472	0.61874	73.7027	0	0	0				5.248	0.5994	0.6234	-0.00302	5.408	0.62374	0.62302	77.2605	0	0	0				5.248	0.59709	0.59547	0.0049	5.408	0.67942	0.68674	65.3097	0.000253966	0	0.00098641				5.248	0.60494	0.60018	-0.00284	5.408	0.71346	0.70139	64.9632
5.28	0.61697	0.60267	0.000633176	5.44	0.61528	0.61679	74.0213	0	0	0				5.28	0.60738	0.62327	-0.00576	5.44	0.60596	0.62284	77.6001	0	0	0				5.28	0.59165	0.59493	0.00539	5.44	0.68128	0.68671	65.5786	0.000220661	0	0.000961932				5.28	0.60092	0.5996	-0.000431083	5.44	0.70356	0.70153	65.23
5.312	0.61819	0.6024	-0.00299	5.472	0.61834	0.61487	74.3399	0	0	0				5.312	0.60137	0.62314	0.00122	5.472	0.62006	0.62274	77.9397	0	0	0				5.312	0.59236	0.59439	-0.00166	5.472	0.69531	0.68667	65.8476	0.000191626	0	0.000918069				5.312	0.60279	0.59902	-0.000582189	5.472	0.70271	0.70156	65.4969
5.344	0.61043	0.60214	2.02818e-05	5.504	0.61557	0.61299	74.6585	0	0	0				5.344	0.60187	0.62302	-0.00369	5.504	0.62049	0.62271	78.2793	0	0	0				5.344	0.59595	0.59385	0.00192	5.504	0.67043	0.68661	66.1165	0.000166609	0	0.000857112				5.344	0.59825	0.59844	-0.00338	5.504	0.70117	0.7014	65.7638
5.376	0.61169	0.60188	0.00338	5.536	0.60324	0.61115	74.9771	0	0	0				5.376	0.598	0.62289	-0.000577209	5.536	0.62125	0.62276	78.619	0	0	0				5.376	0.59301	0.59331	-0.00345	5.536	0.68146	0.68655	66.3854	0.000144734	0	0.000812163				5.376	0.59776	0.59785	-0.002	5.536	0.70484	0.70113	66.0306
5.408	0.60694	0.60161	-0.00605	5.568	0.60728	0.60935	75.2956	0	0	0				5.408	0.59673	0.62276	0.00302	5.568	0.61006	0.62288	78.9586	0	0	0				5.408	0.58777	0.59277	0.00318	5.568	0.68587	0.68648	66.6543	0.000125063	0	0.000768783				5.408	0.60207	0.59727	0.00239	5.568	0.69852	0.70094	66.2975
5.44	0.6066	0.60135	-0.00252	5.6	0.60053	0.60759	75.6142	0	0	0				5.44	0.59618	0.62263	0.000429198	5.6	0.61901	0.62308	79.2982	0	0	0				5.44	0.58485	0.59224	0.000782324	5.6	0.68027	0.68642	66.9232	0.00010717	0	0.000712134				5.44	0.59819	0.59669	-0.000356752	5.6	0.70957	0.70099	66.5644
5.472	0.60382	0.60108	0.00645	5.632	0.59529	0.60588	75.9328	0	0	0				5.472	0.59875	0.6225	-0.0029	5.632	0.6176	0.62335	79.6379	0	0	0				5.472	0.59576	0.5917	0.000221053	5.632	0.6848	0.68637	67.1921	9.06648e-05	0	0.000645959				5.472	0.59725	0.59611	-0.00424	5.632	0.71378	0.70126	66.8312
5.504	0.59857	0.60082	-0.00405	5.664	0.59733	0.60423	76.2514	0	0	0				5.504	0.59764	0.62237	-0.000794305	5.664	0.60792	0.62369	79.9775	0	0	0				5.504	0.58885	0.59116	-0.000362046	5.664	0.69367	0.68632	67.4611	7.52679e-05	0	0.000584271				5.504	0.59473	0.59553	0.00464	5.664	0.69939	0.7016	67.0981
5.536	0.60346	0.60056	-0.000806895	5.696	0.62222	0.60263	76.57	0	0	0				5.536	0.5948	0.62225	0.00311	5.696	0.61837	0.62409	80.3171	0	0	0				5.536	0.58444	0.59063	0.00161	5.696	0.6852	0.68626	67.73	6.08992e-05	0	0.000516514				5.536	0.59371	0.59495	-0.00162	5.696	0.70599	0.70177	67.3649
5.568	0.59601	0.60029	-0.00239	5.728	0.59676	0.60108	76.8885	0	0	0				5.568	0.59338	0.62212	-0.00215	5.728	0.62336	0.62455	80.6568	0	0	0				5.568	0.58989	0.59009	-0.00434	5.728	0.69337	0.68619	67.9989	4.77688e-05	0	0.000444912				5.568	0.5957	0.59438	-0.00151	5.728	0.70209	0.70165	67.6318
5.6	0.59677	0.60003	0.000732092	5.76	0.59865	0.5996	77.2071	0	0	0				5.6	0.59703	0.62199	0.00148	5.76	0.61804	0.62506	80.9964	0	0	0				5.6	0.59178	0.58956	-0.000542199	5.76	0.68231	0.68611	68.2678	3.61103e-05	0	0.000371842				5.6	0.6004	0.5938	0.000606741	5.76	0.6947	0.70131	67.8987
5.632	0.59187	0.59977	0.00298	5.792	0.60129	0.59817	77.5257	0	0	0				5.632	0.59279	0.62186	0.00341	5.792	0.62235	0.62563	81.336	0	0	0				5.632	0.58481	0.58902	0.00174	5.792	0.67419	0.68603	68.5367	2.60912e-05	0	0.000299785				5.632	0.59738	0.59322	0.00126	5.792	0.70265	0.70099	68.1655
5.664	0.59076	0.5995	-0.00124	5.824	0.58779	0.59681	77.8443	0	0	0				5.664	0.59146	0.62173	0.000105195	5.824	0.61452	0.62625	81.6757	0	0	0				5.664	0.58739	0.58849	0.00597	5.824	0.69647	0.68595	68.8056	1.78362e-05	0	0.000231627				5.664	0.58888	0.59264	0.00151	5.824	0.70521	0.70091	68.4324
5.696	0.59148	0.59924	-0.000976619	5.856	0.58428	0.59552	78.1629	0	0	0				5.696	0.59826	0.6216	-0.000118696	5.856	0.62365	0.62693	82.0153	0	0	0				5.696	0.59249	0.58796	-0.00189	5.856	0.68763	0.68589	69.0745	1.14716e-05	0	0.000202132				5.696	0.59531	0.59207	-0.001	5.856	0.71276	0.70111	68.6993
5.728	0.5816	0.59898	-0.000168349	5.888	0.5941	0.59429	78.4814	0	0	0				5.728	0.59245	0.62148	0.00305	5.888	0.6306	0.62765	82.3549	0	0	0				5.728	0.58622	0.58742	-0.00184	5.888	0.6967	0.68584	69.3435	6.94349e-06	0	0.000172283				5.728	0.59106	0.59149	-0.00234	5.888	0.70238	0.70144	68.9661
5.76	0.58356	0.59872	-0.00124	5.92	0.59226	0.59312	78.8	0	0	0				5.76	0.59347	0.62135	0.000670986	5.92	0.6204	0.62841	82.6945	0	0	0				5.76	0.58708	0.58689	-0.00288	5.92	0.67943	0.68579	69.6124	3.97004e-06	0	0.000142552				5.76	0.5898	0.59092	-0.00673	5.92	0.70392	0.70172	69.233
5.792	0.58975	0.59845	0.00153	5.952	0.59265	0.59203	79.1186	0	0	0				5.792	0.59765	0.62122	-0.00227	5.952	0.60971	0.62919	83.0342	0	0	0				5.792	0.58302	0.58636	-0.00109	5.952	0.68176	0.68573	69.8813	2.11361e-06	0	0.00011362				5.792	0.59162	0.59034	-0.00111	5.952	0.69904	0.70181	69.4999
5.824	0.58071	0.59819	0.0023	5.984	0.58158	0.59101	79.4372	0	0	0				5.824	0.59418	0.62109	0.000819886	5.984	0.61664	0.63001	83.3738	0	0	0				5.824	0.5892	0.58583	0.00133	5.984	0.69071	0.68567	70.1502	1.08338e-06	0	8.6327e-05				5.824	0.58968	0.58977	-0.00376	5.984	0.70794	0.70167	69.7667
5.856	0.58397	0.59793	-0.00244	6.016	0.59302	0.59006	79.7557	0	0	0				5.856	0.59837	0.62096	-0.00811	6.016	0.63651	0.63087	83.7134	0	0	0				5.856	0.58218	0.58529	0.00175	6.016	0.67511	0.6856	70.4191	6.05556e-07	0	6.16035e-05				5.856	0.59177	0.58919	-0.000448176	6.016	0.71604	0.7014	70.0336
5.888	0.58501	0.59767	-0.00412	6.048	0.5828	0.58917	80.0743	0	0	0				5.888	0.60403	0.62083	-0.00176	6.048	0.62022	0.63175	84.0531	0	0	0				5.888	0.5865	0.58476	0.00234	6.048	0.6825	0.68553	70.688	3.66953e-07	0	4.03648e-05				5.888	0.59103	0.58862	-0.00139	6.048	0.70701	0.70115	70.3005
5.92	0.5802	0.5974	0.00433	6.08	0.58218	0.58836	80.3929	0	0	0				5.92	0.60057	0.62071	-0.00291	6.08	0.62401	0.63267	84.3927	0	0	0				5.92	0.57859	0.58423	0.00634	6.08	0.68493	0.68547	70.957	2.12595e-07	0	2.33855e-05				5.92	0.59294	0.58805	-0.00202	6.08	0.70923	0.70106	70.5673
5.952	0.5781	0.59714	-0.000196126	6.112	0.57933	0.58762	80.7115	0	0	0				5.952	0.59657	0.62058	-0.00419	6.112	0.62398	0.6336	84.7323	0	0	0				5.952	0.58139	0.5837	-0.00461	6.112	0.68439	0.68542	71.2259	1.01382e-07	0	1.1152e-05				5.952	0.58814	0.58748	0.00521	6.112	0.6943	0.70116	70.8342
5.984	0.57331	0.59688	-0.00174	6.144	0.57688	0.58696	81.0301	0	0	0				5.984	0.60231	0.62045	-0.00188	6.144	0.6149	0.63454	85.072	0	0	0				5.984	0.57983	0.58318	-0.00242	6.144	0.67932	0.68539	71.4948	8.38848e-08	0	3.7008e-06				5.984	0.59205	0.58691	-0.00164	6.144	0.69705	0.70141	71.1011
6.016	0.57719	0.59662	0.00136	6.176	0.5891	0.58636	81.3486	0	0	0				6.016	0.60037	0.62032	0.000471263	6.176	0.63155	0.6355	85.4116	0	0	0				6.016	0.57964	0.58265	0.00038702	6.176	0.67965	0.68536	71.7637	2.35821e-07	0	1.38403e-05				6.016	0.59358	0.58634	0.00194	6.176	0.71023	0.7017	71.3679
6.048	0.57081	0.59636	-0.00159	6.208	0.58644	0.58583	81.6672	0	0	0				6.048	0.60281	0.62019	-0.00113	6.208	0.62221	0.63647	85.7512	7.31303e-06	0	9.4408e-05				6.048	0.58389	0.58212	0.00166	6.208	0.69394	0.68534	72.0326	6.43125e-07	0	3.5947e-05				6.048	0.58854	0.58577	-0.00161	6.208	0.69927	0.70194	71.6348
6.08	0.57506	0.5961	-6.20264e-05	6.24	0.57938	0.58538	81.9858	0	0	0				6.08	0.60273	0.62007	-0.00201	6.24	0.6251	0.63744	86.0908	8.20185e-05	0	0.000447593				6.08	0.58079	0.58159	0.00173	6.24	0.69547	0.6853	72.3015	1.30874e-06	0	6.9541e-05				6.08	0.5886	0.5852	9.48193e-05	6.24	0.70592	0.70198	71.9017
6.112	0.57143	0.59583	0.00165	6.272	0.57833	0.58499	82.3044	0	0	0				6.112	0.60123	0.61994	-0.00285	6.272	0.63521	0.63841	86.4305	0.000287251	0	0.00116				6.112	0.58116	0.58106	-0.000434796	6.272	0.68566	0.68527	72.5704	2.24382e-06	0	0.000113264				6.112	0.58387	0.58463	0.00126	6.272	0.69485	0.70177	72.1685
6.144	0.57014	0.59557	-0.000982135	6.304	0.58651	0.58467	82.6229	0	0	0				6.144	0.6023	0.61981	-0.00328	6.304	0.64188	0.63939	86.7701	0.0006674	0	0.00228				6.144	0.57449	0.58054	-0.00384	6.304	0.67587	0.68522	72.8394	3.57176e-06	0	0.00016442				6.144	0.58104	0.58406	0.00135	6.304	0.68561	0.7014	72.4354
6.176	0.57593	0.59531	0.00417	6.336	0.57881	0.58442	82.9415	0	0	0				6.176	0.60532	0.61968	0.0014	6.336	0.62427	0.64036	87.1097	0.00124	0	0.0038				6.176	0.58096	0.58001	0.00461	6.336	0.67925	0.68518	73.1083	5.39096e-06	0	0.000219425				6.176	0.58577	0.58349	-0.00116	6.336	0.70304	0.7011	72.7023
6.208	0.57613	0.59505	0.00139	6.368	0.56438	0.58424	83.2601	0	0	0				6.208	0.59843	0.61955	0.00183	6.368	0.62779	0.64134	87.4494	0.00199	0	0.0057				6.208	0.58552	0.57948	-0.00178	6.368	0.68817	0.68516	73.3772	7.82201e-06	0	0.000274231				6.208	0.5833	0.58292	0.000834262	6.368	0.69802	0.70104	72.9691
6.24	0.56725	0.59479	0.000917727	6.4	0.57227	0.58412	83.5787	0	0	0				6.24	0.60542	0.61943	-0.00151	6.4	0.63422	0.6423	87.789	0.00291	0	0.00801				6.24	0.57879	0.57896	-0.0021	6.4	0.68924	0.68515	73.6461	1.1162e-05	0	0.000324715				6.24	0.58517	0.58236	0.00278	6.4	0.70875	0.70129	73.236
6.272	0.57048	0.59453	0.00535	6.432	0.56515	0.58407	83.8972	0	0	0				6.272	0.61373	0.6193	0.000258524	6.432	0.63279	0.64325	88.1286	0.00395	0	0.01075				6.272	0.58302	0.57843	-0.000550963	6.432	0.69238	0.68516	73.915	1.58526e-05	0	0.000367034				6.272	0.5805	0.58179	0.000692176	6.432	0.69879	0.70177	73.5028
6.304	0.5708	0.59427	-0.00469	6.464	0.58991	0.58407	84.2158	0	0	0				6.304	0.61437	0.61917	-0.00645	6.464	0.64187	0.64419	88.4682	0.00509	0	0.0137				6.304	0.57829	0.57791	-0.000494892	6.464	0.68423	0.68517	74.1839	2.21001e-05	0	0.000397922				6.304	0.57353	0.58123	0.00209	6.464	0.69409	0.70226	73.7697
6.336	0.56399	0.59401	-0.00307	6.496	0.58653	0.58414	84.5344	0	0	0				6.336	0.60616	0.61904	-0.00155	6.496	0.65539	0.64511	88.8079	0.00627	0	0.01676				6.336	0.57509	0.57739	-0.000730866	6.496	0.68979	0.68517	74.4528	2.98807e-05	0	0.000414945				6.336	0.58169	0.58066	-0.00043959	6.496	0.70267	0.70246	74.0366
6.368	0.56801	0.59375	-0.000556144	6.528	0.56968	0.58426	84.853	0	0	0				6.368	0.6091	0.61892	-0.000805303	6.528	0.65573	0.646	89.1475	0.00747	0	0.01986				6.368	0.57764	0.57686	0.00352	6.528	0.68507	0.68516	74.7218	3.91981e-05	0	0.000442557				6.368	0.57815	0.5801	-0.000210135	6.528	0.70353	0.70221	74.3034
6.4	0.56392	0.59349	0.00393	6.56	0.59782	0.58445	85.1716	0	0	0				6.4	0.6145	0.61879	-0.00386											6.4	0.57785	0.57634	0.00248	6.56	0.67978	0.68514	74.9907	4.99676e-05	0	0.000511049				6.4	0.57792	0.57953	-0.00179	6.56	0.69552	0.70163	74.5703
6.432	0.56714	0.59323	-0.00358	6.592	0.58345	0.58468	85.4901	0	0	0				6.432	0.61382	0.61866	-0.00139											6.432	0.57447	0.57582	0.00187	6.592	0.68002	0.68511	75.2596	6.19865e-05	0	0.000565536				6.432	0.57456	0.57897	-0.00137	6.592	0.70749	0.70108	74.8372
6.464	0.5743	0.59297	-0.0023	6.624	0.57962	0.58497	85.8087	0	0	0				6.464	0.61427	0.61853	0.00377											6.464	0.57115	0.57529	0.000288852	6.624	0.6829	0.6851	75.5285	7.48498e-05	0	0.00060205				6.464	0.5732	0.57841	-0.00166	6.624	0.70429	0.70088	75.104
6.496	0.5712	0.59271	-0.00642	6.656	0.59581	0.58531	86.1273	0	0	0				6.496	0.6175	0.6184	-0.00572											6.496	0.57472	0.57477	-0.00317	6.656	0.69199	0.68512	75.7974	8.80591e-05	0	0.000617911				6.496	0.58114	0.57784	0.00108	6.656	0.70427	0.70117	75.3709
6.528	0.57118	0.59245	0.000958638	6.688	0.58911	0.58569	86.4459	0	0	0				6.528	0.62315	0.61828	-0.00192											6.528	0.5669	0.57425	-0.00492	6.688	0.68688	0.68515	76.0663	0.000101372	0	0.000611911				6.528	0.57793	0.57728	-0.00189	6.688	0.70494	0.70182	75.6378
6.56	0.57737	0.59219	0.00413	6.72	0.59441	0.58613	86.7645	0	0	0				6.56	0.61311	0.61815	0.000421132											6.56	0.56825	0.57373	0.00519	6.72	0.68231	0.68518	76.3353	0.000114686	0	0.000656676				6.56	0.57118	0.57672	-0.00213	6.72	0.70131	0.70252	75.9046
6.592	0.57649	0.59193	-0.00232	6.752	0.58623	0.5866	87.083	0	0	0				6.592	0.62074	0.61802	0.00256											6.592	0.57317	0.57321	0.000155315	6.752	0.67974	0.68521	76.6042	0.000127879	0	0.000702781				6.592	0.57527	0.57616	0.0014	6.752	0.70524	0.70288	76.1715
6.624	0.57168	0.59167	-0.00515	6.784	0.59075	0.58711	87.4016	0	0	0				6.624	0.6208	0.61789	0.00106											6.624	0.57418	0.57269	0.00117	6.784	0.68606	0.68522	76.8731	0.000140709	0	0.000735057				6.624	0.57122	0.5756	0.00356	6.784	0.69526	0.70265	76.4383
6.656	0.57799	0.59141	-0.0021	6.816	0.59366	0.58767	87.7202	0	0	0				6.656	0.62807	0.61777	-0.000415555											6.656	0.57607	0.57217	0.00207	6.816	0.68177	0.6852	77.142	0.000152764	0	0.000751797				6.656	0.57567	0.57504	-0.000432776	6.816	0.6888	0.70195	76.7052
6.688	0.5737	0.59115	-0.00386	6.848	0.59598	0.58825	88.0388	0	0	0				6.688	0.61962	0.61764	0.00378											6.688	0.57042	0.57165	0.0036	6.848	0.68641	0.68518	77.4109	0.000163516	0	0.000747291				6.688	0.5723	0.57448	0.0021	6.848	0.69968	0.70119	76.9721
6.72	0.57698	0.59089	0.00164	6.88	0.58279	0.58887	88.3573	3.38831e-06	0	7.09135e-05				6.72	0.6211	0.61751	0.00174											6.72	0.56434	0.57114	0.000667278	6.88	0.68858	0.68518	77.6798	0.000172724	0	0.000722087				6.72	0.57535	0.57392	0.0014	6.88	0.70864	0.7008	77.239
6.752	0.5741	0.59063	0.00343	6.912	0.59429	0.58952	88.6759	2.95519e-05	0	0.000278721				6.752	0.62959	0.61738	0.000134803											6.752	0.56904	0.57062	0.00194	6.912	0.694	0.68519	77.9488	0.000180441	0	0.000707404				6.752	0.57268	0.57336	0.000681523	6.912	0.70349	0.70097	77.5058
6.784	0.57594	0.59037	0.000419965	6.944	0.58543	0.5902	88.9945	0.000101604	0	0.000668844				6.784	0.63045	0.61726	0.00153											6.784	0.57475	0.5701	0.00336	6.944	0.6792	0.68523	78.2177	0.000187022	0	0.000725006				6.784	0.5684	0.57281	0.00067776	6.944	0.70826	0.70163	77.7727
6.816	0.57967	0.59011	0.00317	6.976	0.59624	0.59091	89.3131	0.000237325	0	0.00127				6.816	0.63445	0.61713	0.00159											6.816	0.56918	0.56958	0.000467395	6.976	0.66727	0.68527	78.4866	0.000192879	0	0.000727921				6.816	0.56795	0.57225	0.00311	6.976	0.70077	0.70246	78.0395
6.848	0.57656	0.58985	0.000324683	7.008	0.58198	0.59163	89.6317	0.000448643	0	0.00209				6.848	0.63624	0.617	0.0028											6.848	0.56703	0.56907	0.0028	7.008	0.68924	0.6853	78.7555	0.000198325	0	0.000727965				6.848	0.57269	0.57169	0.00375	7.008	0.70791	0.70307	78.3064
6.88	0.57659	0.5896	0.00106	7.04	0.58994	0.59238	89.9502	0.000740816	0	0.00313				6.88	0.63658	0.61687	0.00414											6.88	0.56902	0.56855	0.00414	7.04	0.68227	0.68532	79.0244	0.000203498	0	0.000711611				6.88	0.57307	0.57114	0.00169	7.04	0.70164	0.70309	78.5733
6.912	0.57896	0.58934	0.00441	7.072	0.59065	0.59314	90.2688	0.00111	0	0.00437				6.912	0.63621	0.61675	0.00511											6.912	0.56913	0.56804	-0.00169	7.072	0.69037	0.68531	79.2933	0.000208403	0	0.000679693				6.912	0.56832	0.57058	0.000839781	7.072	0.70199	0.70249	78.8401
6.944	0.58581	0.58908	-0.00148	7.104	0.6106	0.59392	90.5874	0.00156	0	0.00592				6.944	0.64075	0.61662	0.000784886											6.944	0.56551	0.56752	0.00445	7.104	0.69145	0.68528	79.5622	0.000212835	0	0.000633751				6.944	0.57351	0.57003	0.00254	7.104	0.69726	0.70159	79.107
6.976	0.58903	0.58882	-0.00316	7.136	0.5991	0.59471	90.906	0.00207	0	0.00767				6.976	0.64011	0.61649	-0.00146											6.976	0.55993	0.56701	0.00298	7.136	0.68915	0.68526	79.8312	0.000216491	0	0.000625986				6.976	0.57302	0.56947	-0.00283	7.136	0.69822	0.70088	79.3739
7.008	0.57879	0.58856	-0.00123	7.168	0.59344	0.59551	91.2245	0.00263	0	0.00959				7.008	0.63947	0.61637	-0.00177											7.008	0.56806	0.56649	0.00313	7.168	0.69195	0.68525	80.1001	0.000219112	0	0.000644278				7.008	0.57057	0.56892	0.000809304	7.168	0.71197	0.70071	79.6407
7.04	0.58063	0.5883	0.00664	7.2	0.59835	0.59632	91.5431	0.00324	0	0.01167				7.04	0.64199	0.61624	0.00121											7.04	0.56911	0.56598	0.00223	7.2	0.69224	0.68526	80.369	0.000220423	0	0.00070493				7.04	0.57015	0.56837	0.00317	7.2	0.70632	0.70113	79.9076
7.072	0.58733	0.58805	0.00566	7.232	0.59873	0.59714	91.8617	0.00387	0	0.01388				7.072	0.64221	0.61611	0.00168											7.072	0.56622	0.56547	0.000492192	7.232	0.68651	0.68529	80.6379	0.000220031	0	0.000749594				7.072	0.56731	0.56781	0.00212	7.232	0.70329	0.70195	80.1745
7.104	0.59133	0.58779	-0.00302	7.264	0.60416	0.59795	92.1803	0.00451	0	0.01614				7.104	0.64468	0.61598	0.000241564											7.104	0.56618	0.56495	-0.00396	7.264	0.68621	0.68532	80.9068	0.00021758	0	0.000776207				7.104	0.56736	0.56726	0.000380808	7.264	0.71147	0.70282	80.4413
7.136	0.5854	0.58753	0.00285	7.296	0.60649	0.59877	92.4989	0.00516	0	0.01842				7.136	0.64461	0.61586	-0.00267											7.136	0.57222	0.56444	-0.00202	7.296	0.68343	0.68533	81.1757	0.00021273	0	0.000789849				7.136	0.5622	0.56671	-0.00168	7.296	0.70107	0.70331	80.7082
7.168	0.58642	0.58727	-0.00264											7.168	0.64607	0.61573	-0.000155546											7.168	0.56931	0.56393	-0.00366	7.328	0.68579	0.68532	81.4446	0.000205577	0	0.00079317				7.168	0.57139	0.56616	-0.00309	7.328	0.69271	0.70312	80.975
7.2	0.58744	0.58702	0.000336098											7.2	0.65011	0.6156	0.00225											7.2	0.56846	0.56342	-0.00236	7.36	0.68677	0.68528	81.7136	0.000196388	0	0.000777458				7.2	0.56818	0.56561	-0.00292	7.36	0.7073	0.70233	81.2419
7.232	0.58915	0.58676	0.002											7.232	0.65351	0.61548	0.00231											7.232	0.56631	0.56291	-0.00121	7.392	0.67558	0.68523	81.9825	0.000185579	0	0.000774375				7.232	0.56506	0.56506	0.000444275	7.392	0.71116	0.70134	81.5088
7.264	0.59702	0.5865	0.00302											7.264	0.65185	0.61535	0.00427											7.264	0.56108	0.5624	0.00556	7.424	0.6931	0.68519	82.2514	0.000173586	0	0.000788585				7.264	0.56586	0.56451	-0.00561	7.424	0.70989	0.70064	81.7756
7.296	0.59839	0.58624	0.00145											7.296	0.65294	0.61522	0.0033											7.296	0.55993	0.56189	-0.000289384	7.456	0.68108	0.68516	82.5203	0.000160688	0	0.000787237				7.296	0.56379	0.56396	-0.00114	7.456	0.72376	0.70054	82.0425
7.328	0.59772	0.58599	-0.00107											7.328	0.6563	0.61509	0.00189											7.328	0.56258	0.56138	0.00174	7.488	0.68102	0.68516	82.7892	0.000147079	0	0.000770721				7.328	0.56098	0.56341	0.00271	7.488	0.70215	0.70105	82.3094
7.36	0.5905	0.58573	0.00222											7.36	0.65794	0.61497	0.000661406											7.36	0.55679	0.56087	0.000672533	7.52	0.68588	0.68517	83.0581	0.000132917	0	0.000740007				7.36	0.56551	0.56287	-0.00233	7.52	0.70151	0.70198	82.5762
7.392	0.60023	0.58547	0.00133											7.392	0.65988	0.61484	0.00187											7.392	0.55533	0.56036	-0.00138	7.552	0.68495	0.68518	83.3271	0.000118464	0	0.000696578				7.392	0.56316	0.56232	-0.00206	7.552	0.70575	0.70292	82.8431
7.424	0.6077	0.58522	0.00395											7.424	0.65734	0.61471	0.00447											7.424	0.56103	0.55985	0.00311	7.584	0.70548	0.68517	83.596	0.000104015	0	0.000664751				7.424	0.5629	0.56177	0.00307	7.584	0.70385	0.70341	83.11
7.456	0.60538	0.58496	0.00272											7.456	0.65994	0.61459	0.000743654											7.456	0.55657	0.55934	-0.00255	7.616	0.67855	0.68513	83.8649	8.98838e-05	0	0.00064699				7.456	0.57016	0.56123	0.000468933	7.616	0.69066	0.70316	83.3768
7.488	0.60902	0.5847	0.000986915											7.488	0.65776	0.61446	0.000940764											7.488	0.55456	0.55884	0.00561	7.648	0.69585	0.68506	84.1338	7.63314e-05	0	0.000618785				7.488	0.56297	0.56068	-0.003	7.648	0.7118	0.70228	83.6437
7.52	0.60446	0.58445	0.00181											7.52	0.65606	0.61433	0.00149											7.52	0.55819	0.55833	-0.00588	7.68	0.67575	0.68499	84.4027	6.36967e-05	0	0.000581365				7.52	0.56412	0.56013	-0.000372717	7.68	0.70438	0.70118	83.9106
7.552	0.60664	0.58419	-0.000819231											7.552	0.66146	0.61421	0.00147											7.552	0.55533	0.55782	-0.00268	7.712	0.67353	0.68493	84.6716	5.22945e-05	0	0.000536227				7.552	0.56115	0.55959	-0.000786568	7.712	0.69961	0.70038	84.1774
7.584	0.60652	0.58393	0.00337											7.584	0.65851	0.61408	0.000372629											7.584	0.56201	0.55732	-0.00302	7.744	0.69131	0.6849	84.9406	4.23484e-05	0	0.000485073				7.584	0.55811	0.55905	0.00133	7.744	0.70577	0.70022	84.4443
7.616	0.60967	0.58368	0.000480694											7.616	0.66084	0.61395	0.000652763											7.616	0.55403	0.55681	-0.00663	7.776	0.6854	0.68488	85.2095	3.39755e-05	0	0.00042974				7.616	0.55641	0.5585	-0.00187	7.776	0.69955	0.70075	84.7112
7.648	0.61122	0.58342	0.0004989											7.648	0.66027	0.61383	0.0046											7.648	0.55376	0.55631	0.00192	7.808	0.68436	0.68488	85.4784	2.71841e-05	0	0.000372135				7.648	0.56451	0.55796	-0.00611	7.808	0.71302	0.70173	84.978
7.68	0.61689	0.58317	0.000366432											7.68	0.65832	0.6137	0.00332											7.68	0.55334	0.5558	-0.000794414	7.84	0.68318	0.68488	85.7473	2.18315e-05	0	0.000314159				7.68	0.55678	0.55742	-0.0024	7.84	0.70492	0.70275	85.2449
7.712	0.61962	0.58291	0.00243											7.712	0.65925	0.61357	0.0026											7.712	0.55391	0.5553	0.000861641	7.872	0.68678	0.68486	86.0162	1.77488e-05	0	0.000324146				7.712	0.55286	0.55688	0.0045	7.872	0.70478	0.70335	85.5118
7.744	0.61563	0.58265	0.00377											7.744	0.65912	0.61345	0.00234											7.744	0.55799	0.5548	-0.00488	7.904	0.70581	0.68481	86.2851	1.47473e-05	0	0.000339879				7.744	0.55834	0.55633	0.00188	7.904	0.69922	0.70322	85.7786
7.776	0.61655	0.5824	-0.00589											7.776	0.66234	0.61332	-0.00154											7.776	0.55164	0.55429	0.00256	7.936	0.68064	0.68474	86.554	1.26265e-05	0	0.000351156				7.776	0.55505	0.55579	-0.00302	7.936	0.70227	0.70238	86.0455
7.808	0.62248	0.58214	-0.00257											7.808	0.65607	0.61319	0.00362											7.808	0.55234	0.55379	0.00222	7.968	0.70024	0.68466	86.823	1.11892e-05	0	0.00035778				7.808	0.56046	0.55525	-0.0026	7.968	0.70438	0.70123	86.3123
7.84	0.61454	0.58189	-0.00165											7.84	0.66053	0.61307	0.00299											7.84	0.54942	0.55329	-0.00659	8	0.68404	0.68459	87.0919	1.0198e-05	0	0.000359684				7.84	0.55943	0.55471	-0.00146	8	0.6971	0.70028	86.5792
																												7.872	0.54869	0.55279	-0.00369	8.032	0.68271	0.68455	87.3608	9.48697e-06	0	0.00035693				7.872	0.5547	0.55417	0.00189	8.032	0.70801	0.69994	86.8461
																												7.904	0.55951	0.55229	-0.00343	8.064	0.68159	0.68453	87.6297	8.95028e-06	0	0.000349696				7.904	0.55273	0.55363	0.000767384	8.064	0.69276	0.7003	87.1129
																												7.936	0.55422	0.55179	-0.00113	8.096	0.67785	0.68453	87.8986	8.51472e-06	0	0.000338269				7.936	0.55466	0.5531	-0.000601964	8.096	0.69634	0.70118	87.3798
																												7.968	0.55191	0.55129	-5.12656e-05	8.128	0.67909	0.68453	88.1675	8.13742e-06	0	0.00032303				7.968	0.55655	0.55256	0.00199	8.128	0.69355	0.70222	87.6467
																												8	0.55487	0.55079	-0.00132	8.16	0.68181	0.68451	88.4364	7.80797e-06	0	0.000304439				8	0.55257	0.55202	0.00231	8.16	0.69748	0.70302	87.9135
																												8.032	0.55105	0.55029	0.000732066	8.192	0.6765	0.68448	88.7054	7.51014e-06	0	0.000283024				8.032	0.5526	0.55148	0.00413	8.192	0.6933	0.70322	88.1804
																												8.064	0.54593	0.54979	-0.00123	8.224	0.68432	0.68443	88.9743	7.21749e-06	0	0.000259363				8.064	0.54765	0.55095	-0.00308	8.224	0.69826	0.7027	88.4473
																												8.096	0.55219	0.54929	0.000316933	8.256	0.67669	0.68437	89.2432	6.93727e-06	0	0.00023407				8.096	0.54907	0.55041	0.000757473	8.256	0.69864	0.70168	88.7141
																												8.128	0.54906	0.54879	-0.000701372	8.288	0.68107	0.68432	89.5121	6.68471e-06	0	0.000207777				8.128	0.55015	0.54988	0.000687526	8.288	0.70439	0.70061	88.981
																												8.16	0.55143	0.54829	-0.00225	8.32	0.68297	0.68428	89.781	6.47365e-06	0	0.000216156				8.16	0.54955	0.54934	-0.00097441	8.32	0.70057	0.69993	89.2479
																												8.192	0.54843	0.5478	0.0023	8.352	0.68086	0.68426	90.0499	6.31625e-06	0	0.000227291				8.192	0.54468	0.54881	0.00173	8.352	0.68983	0.69986	89.5147
																												8.224	0.55229	0.5473	0.00266	8.384	0.67005	0.68426	90.3189	6.22266e-06	0	0.000237949				8.224	0.54401	0.54828	0.00302	8.384	0.70637	0.70038	89.7816
																												8.256	0.54623	0.5468	-0.00213	8.416	0.70178	0.68427	90.5878	6.20079e-06	0	0.000248047				8.256	0.54723	0.54774	0.00246	8.416	0.68671	0.7013	90.0485
																												8.288	0.54597	0.54631	0.00608	8.448	0.67202	0.68429	90.8567	6.25605e-06	0	0.000257499				8.288	0.54269	0.54721	9.32556e-05	8.448	0.7037	0.70229	90.3153
																												8.32	0.54619	0.54581	0.00287	8.48	0.6925	0.6843	91.1256	6.39121e-06	0	0.000266205				8.32	0.54329	0.54668	-0.00142	8.48	0.70385	0.70297	90.5822
																												8.352	0.5459	0.54532	0.00263	8.512	0.69147	0.68429	91.3945	6.60621e-06	0	0.00027406				8.352	0.5432	0.54615	-0.00506	8.512	0.70007	0.70307	90.8491
																												8.384	0.54446	0.54482	0.00176	8.544	0.68637	0.68427	91.6634	6.8981e-06	0	0.000280951				8.384	0.54401	0.54562	-0.00403	8.544	0.69323	0.70251	91.1159
																												8.416	0.5464	0.54433	-0.000146184	8.576	0.68184	0.68424	91.9323	7.26094e-06	0	0.000286763				8.416	0.53929	0.54509	-0.0041	8.576	0.69347	0.7015	91.3828
																												8.448	0.5435	0.54384	-0.000323071	8.608	0.69527	0.68421	92.2013	7.68574e-06	0	0.000291377				8.448	0.54469	0.54456	0.000621362	8.608	0.69484	0.70046	91.6496
																												8.48	0.54168	0.54334	0.00217	8.64	0.69078	0.68419	92.4702	8.16113e-06	0	0.000317475				8.48	0.54429	0.54403	-0.00206	8.64	0.69738	0.69977	91.9165
																												8.512	0.53972	0.54285	-0.00424	8.672	0.67078	0.6842	92.7391	8.68173e-06	0	0.000343853				8.512	0.53837	0.5435	0.00397	8.672	0.68939	0.69968	92.1834
																												8.544	0.54625	0.54236	-0.00418	8.704	0.67994	0.68423	93.008	9.23632e-06	0	0.000368715				8.544	0.53855	0.54297	0.000847655	8.704	0.69878	0.7002	92.4502
																												8.576	0.54672	0.54187	-0.00443	8.736	0.66607	0.68428	93.2769	9.80815e-06	0	0.000391627				8.576	0.54085	0.54244	-0.00156	8.736	0.68841	0.70114	92.7171
																												8.608	0.54075	0.54138	0.00176	8.768	0.70258	0.68434	93.5458	1.03781e-05	0	0.000412181				8.608	0.53935	0.54191	0.000736263	8.768	0.70402	0.7022	92.984
																												8.64	0.54185	0.54088	0.00235	8.8	0.68481	0.68439	93.8148	1.09367e-05	0	0.000429995				8.64	0.5387	0.54139	0.000348476	8.8	0.69947	0.703	93.2508
																												8.672	0.53579	0.54039	-0.000753532	8.832	0.66881	0.68442	94.0837	1.14928e-05	0	0.000444728				8.672	0.53467	0.54086	0.00468	8.832	0.6941	0.70321	93.5177
																												8.704	0.53534	0.5399	-0.00407	8.864	0.69317	0.68444	94.3526	1.20516e-05	0	0.000456085				8.704	0.53914	0.54033	0.000658833	8.864	0.69257	0.7027	93.7846
																												8.736	0.53471	0.53942	-1.53015e-05	8.896	0.66296	0.68443	94.6215	1.2622e-05	0	0.000463819				8.736	0.53953	0.53981	-0.00219	8.896	0.70113	0.70166	94.0514
																												8.768	0.54111	0.53893	0.00315	8.928	0.66725	0.68442	94.8904	1.321e-05	0	0.000467745				8.768	0.54099	0.53928	-0.00173	8.928	0.71053	0.70051	94.3183
																												8.8	0.53419	0.53844	0.0023	8.96	0.68627	0.68443	95.1593	1.3818e-05	0	0.000467739				8.8	0.54124	0.53876	0.000906778	8.96	0.70387	0.6997	94.5851
																												8.832	0.53383	0.53795	-0.00391	8.992	0.68746	0.68446	95.4283	1.44527e-05	0	0.000463743				8.832	0.53242	0.53824	-0.00194	8.992	0.69722	0.6995	94.852
																												8.864	0.53395	0.53746	-0.00243	9.024	0.67318	0.68452	95.6972	1.51195e-05	0	0.000455771				8.864	0.53631	0.53771	-0.00303	9.024	0.70038	0.69995	95.1189
																												8.896	0.53048	0.53697	0.000333919	9.056	0.69713	0.6846	95.9661	1.58144e-05	0	0.00044391				8.896	0.53827	0.53719	0.000950352	9.056	0.69789	0.7009	95.3857
																												8.928	0.52979	0.53649	-0.00626	9.088	0.66981	0.6847	96.235	1.65622e-05	0	0.000428319				8.928	0.54159	0.53667	0.00347	9.088	0.69428	0.70203	95.6526
																												8.96	0.53361	0.536	-0.00746	9.12	0.6659	0.68478	96.5039	1.73905e-05	0	0.000409231				8.96	0.53471	0.53615	-0.00241	9.12	0.70284	0.70295	95.9195
																												8.992	0.53217	0.53552	0.0037	9.152	0.68288	0.68485	96.7728	1.83334e-05	0	0.000386951				8.992	0.53803	0.53562	-0.0019	9.152	0.70632	0.70332	96.1863
																												9.024	0.52501	0.53503	0.000145026	9.184	0.67197	0.68489	97.0417	1.9473e-05	0	0.000363495				9.024	0.53756	0.5351	0.00114	9.184	0.69565	0.703	96.4532
																												9.056	0.53107	0.53454	-0.00283	9.216	0.67962	0.6849	97.3107	2.09536e-05	0	0.000357497				9.056	0.53015	0.53458	0.00356	9.216	0.7012	0.7021	96.7201
																												9.088	0.52473	0.53406	-0.00272	9.248	0.67789	0.68492	97.5796	2.2926e-05	0	0.000348611				9.088	0.53057	0.53406	-0.00144	9.248	0.70773	0.70097	96.9869
																												9.12	0.52264	0.53358	-0.00358	9.28	0.67694	0.68493	97.8485	2.56528e-05	0	0.000336955				9.12	0.53525	0.53355	-0.00479	9.28	0.69104	0.70004	97.2538
																												9.152	0.52916	0.53309	-0.0035	9.312	0.68114	0.68498	98.1174	2.95032e-05	0	0.000322697				9.152	0.53096	0.53303	0.00473	9.312	0.69242	0.69961	97.5207
																												9.184	0.53038	0.53261	-0.00157	9.344	0.66444	0.68504	98.3863	3.49033e-05	0	0.000342266				9.184	0.53032	0.53251	0.00565	9.344	0.69796	0.69979	97.7875
																												9.216	0.53015	0.53213	-0.00228	9.376	0.69436	0.68513	98.6552	4.24948e-05	0	0.000371022				9.216	0.53361	0.53199	0.0036	9.376	0.71072	0.70047	98.0544
																												9.248	0.52354	0.53164	0.000138587	9.408	0.68621	0.68522	98.9241	5.31151e-05	0	0.000398745				9.248	0.5312	0.53147	0.000271825	9.408	0.69335	0.70144	98.3213
																												9.28	0.52784	0.53116	-0.00138	9.44	0.70447	0.68532	99.1931	6.74416e-05	0	0.000457881				9.28	0.52844	0.53096	0.000789904	9.44	0.69755	0.70244	98.5881
																												9.312	0.52793	0.53068	0.00411	9.472	0.68311	0.6854	99.462	8.58159e-05	0	0.000540435				9.312	0.52944	0.53044	-0.000495402	9.472	0.70931	0.70317	98.855
																												9.344	0.51887	0.5302	-0.00596	9.504	0.68325	0.68546	99.7309	0.000108294	0	0.000627781				9.344	0.52726	0.52992	0.00198	9.504	0.71165	0.70336	99.1218
																												9.376	0.52937	0.52972	-0.000637676	9.536	0.68961	0.6855	99.9998	0.000134739	0	0.000719184				9.376	0.53018	0.52941	0.00207	9.536	0.69907	0.70293	99.3887
																												9.408	0.53113	0.52924	-0.00141	9.568	0.69796	0.68552	100.269	0.000164832	0	0.00081391				9.408	0.52966	0.52889	-0.000573751	9.568	0.70372	0.70203	99.6556
																												9.44	0.53377	0.52876	-0.000241821	9.6	0.69304	0.68553	100.538	0.000198093	0	0.000930453				9.44	0.52631	0.52838	-0.000777685	9.6	0.71171	0.70097	99.9224
																												9.472	0.532	0.52828	-0.000489426	9.632	0.69012	0.68555	100.807	0.000233934	0	0.00117				9.472	0.52944	0.52787	0.00399	9.632	0.69989	0.70008	100.189
																												9.504	0.53016	0.5278	-0.000580625	9.664	0.69264	0.68558	101.075	0.000271713	0	0.00143				9.504	0.52609	0.52735	0.00225	9.664	0.6996	0.69964	100.456
																												9.536	0.5327	0.52732	0.00427	9.696	0.7045	0.68563	101.344	0.000310794	0	0.0017				9.536	0.52788	0.52684	-0.00296	9.696	0.69988	0.69979	100.723
																												9.568	0.5335	0.52684	0.000594056	9.728	0.70065	0.68571	101.613	0.000350598	0	0.00197				9.568	0.52894	0.52633	0.00187	9.728	0.70242	0.70049	100.99
																												9.6	0.53546	0.52637	0.00403	9.76	0.72438	0.68579	101.882	0.000390674	0	0.00225				9.6	0.52883	0.52582	0.0025	9.76	0.69916	0.70155	101.257
																												9.632	0.53628	0.52589	0.000414469											9.632	0.52525	0.52531	0.00156	9.792	0.69691	0.70268	101.524
																												9.664	0.54022	0.52541	-0.00182											9.664	0.52224	0.5248	0.000212197	9.824	0.69037	0.70352	101.79
																												9.696	0.53852	0.52494	0.00562											9.696	0.52607	0.52428	-0.000919934	9.856	0.70176	0.70377	102.057
																												9.728	0.54473	0.52446	0.00306											9.728	0.52637	0.52378	-0.000998038	9.888	0.70969	0.70329	102.324
																												9.76	0.54944	0.52398	-0.00304											9.76	0.52277	0.52327	-0.00308
																												9.792	0.54655	0.52351	0.00396											9.792	0.51923	0.52276	0.00333
																												9.824	0.54306	0.52303	-0.000727449											9.824	0.51536	0.52225	0.000947872
																												9.856	0.54549	0.52256	0.00196											9.856	0.52007	0.52174	-0.00185
																												9.888	0.53601	0.52209	0.00559											9.888	0.52787	0.52123	0.00426
[truncated: 62 more columns]

## Sheet: Figure 4
HiSiaP 175 Alexa Fluor 555					HiSiaP 58 Alexa Fluor 555					HiSiaP 175 Alexa Fluor 647					HiSiaP 58 Alexa Fluor 647					HiSiaP 175 TMR					HiSiaP 175 Cy5					HiSiaP175/228
	apo		holo			apo		holo			apo		holo			apo		holo			apo		holo			apo		holo		apo 555/647		holo 555/657		apo TMR-Cy5		holo TMR-Cy5		175/228 TMR-Cy5
time (ns)	Anisotropy	Intensity	Anisotropy	Intensity	time (ns)	Anisotropy	Intensity	Anisotropy	Intensity	time (ns)	Anisotropy	Intensity	Anisotropy	Intensity	time (ns)	Anisotropy	Intensity	Anisotropy	Intensity	time (ns)	Anisotropy	Intensity	Anisotropy	Intensity	time (ns)	Anisotropy	Intensity	Anisotropy	Intensity	E	Events	E	Events	E	events	E	events	r_mean (nm)	std (nm)	prediction (nm)
0	-0.171902	15	-0.0345166	6	0	0.0142501	18	-0.114316	11	0	-0.010452	15	0.284917	15	0	-0.0488752	12	0.00119008	12	0	-0.0637212	6	-0.0376261	7	0	-0.14	13	-0.0178571	8									60.9612	2.40582	55.5
0.016	0.217352	7	-3.50953e-05	12	0.016	0.0172057	13	-0.074659	11	0.016	0.0161326	18	-0.072985	13	0.016	-0.134149	24	-0.0488752	13	0.016	0.085548	8	0.0294174	15	0.016	-0.125	8	-0.0677966	10									67.8382	2.44049	64.9
0.032	0.064898	11	-0.0120829	9	0.032	-0.083365	10	-3.50953e-05	6	0.032	0.0980569	12	0.101285	15	0.032	0.0538775	17	0.0512435	18	0.032	0.141409	4	0.17245	7	0.032	0.192308	6	0.0526316	19
0.048	0.196389	11	0.156211	9	0.048	0.262256	5	0.07269	9	0.048	0.0600752	17	0.0253137	12	0.048	0.0133993	11	-0.0646878	10	0.048	0.0343568	9	0.232564	11	0.048	0.0689655	6	-0.0519481	8
0.064	0.0958526	10	-0.0563709	8	0.064	-3.50953e-05	11	-0.153874	14	0.064	-0.0274172	8	0.0210146	10	0.064	0.0882318	14	0.109399	13	0.064	-0.0697044	12	-0.069009	13	0.064	-0.0416667	4	-0.153846	7
0.08	-0.105294	17	0.0163578	11	0.08	0.249961	9	-0.12503	6	0.08	-0.0405302	12	0.0965196	11	0.08	-0.0703355	9	0.0133993	8	0.08	-0.0013138	6	0.0135925	13	0.08	0.112676	10	0.162791	13
0.096	-0.0169836	14	0.0217033	10	0.096	-3.50953e-05	10	0.0148898	7	0.096	0.0357109	12	0.187043	13	0.096	0.075339	17	0.0262183	13	0.096	-0.276613	10	-0.0726349	14	0.096	-0.0465116	9	0.129032	9
0.112	-0.0961849	7	-0.0384952	6	0.112	0.0155894	8	-0.0500332	13	0.112	0.161319	12	0.169997	12	0.112	-0.0725946	11	-0.0316383	12	0.112	0.0985807	8	0.116215	11	0.112	-0.178571	9	0.114754	10
0.128	0.0172057	6	-0.169519	9	0.128	-3.50953e-05	9	-0.136393	4	0.128	-0.132344	14	0.0154923	11	0.128	0.0412338	15	0.277198	15	0.128	0.0641849	9	0.120516	15	0.128	-0.157895	10	-0.0454545	8
0.144	-0.0312839	20	0.163895	7	0.144	-0.086988	8	0.217352	9	0.144	0.0482995	13	0.124377	12	0.144	-0.0864321	16	-0.0438119	15	0.144	0.0486269	4	-0.136223	14	0.144	0.129032	8	0.0163934	12
0.16	0.117609	10	0.0172057	7	0.16	-0.0384952	9	-0.17394	7	0.16	0.287049	13	0.063755	15	0.16	0.0293906	10	0.0560425	10	0.16	-0.114035	7	-0.0137969	14	0.16	0	10	-0.157895	9
0.176	0.0136631	7	0.136325	9	0.176	0.333294	13	-0.0298847	5	0.176	-0.0725946	8	-0.010452	8	0.176	0.150568	8	-0.0840346	11	0.176	-0.0225612	15	0.180352	13	0.176	0.0454545	6	0.0555556	7
0.192	0.135555	18	-0.0147404	10	0.192	-0.0588563	11	0.0815952	10	0.192	-0.0321855	17	-0.0188346	10	0.192	-0.0118128	11	0.00119008	7	0.192	0.0325429	9	-0.187024	14	0.192	-0.0147059	10	-0.0434783	9
0.208	0.219961	19	0.204042	9	0.208	-0.130464	13	-3.50953e-05	10	0.208	0.118944	10	-0.110082	10	0.208	-0.0725946	8	-0.0286982	14	0.208	0.0411881	8	-0.0697044	15	0.208	0.1	11	-0.0526316	13
0.224	-0.0588563	8	0.249961	14	0.224	-0.0588563	6	0.277738	16	0.224	0.00119008	17	0.309022	17	0.224	-0.0529351	13	-0.0470654	8	0.224	0.198528	6	-0.0600508	9	0.224	-0.0869565	15	-0.0188679	11
0.24	0.0322219	9	-3.50953e-05	10	0.24	-0.0147404	11	0.142818	9	0.24	0.0319936	16	0.169997	17	0.24	-0.108558	9	0.0466937	11	0.24	0.209052	7	0.148548	12	0.24	-0.0363636	11	0.0149254	9
0.256	0.0155894	11	0.0555187	8	0.256	-3.50953e-05	15	-0.225376	14	0.256	-0.0129116	14	0.0911652	18	0.256	0.109399	12	0.0396938	10	0.256	-0.126108	10	-0.104092	10	0.256	-0.0526316	15	-0.0434783	10
0.272	0.0155894	13	0.0425167	9	0.272	0.0172057	14	-0.0909404	8	0.272	0.126301	11	0.0345603	14	0.272	0.0293906	14	0.218727	13	0.272	0.0878752	11	-0.154895	13	0.272	-0.0434783	2	0.0689655	6
0.288	-0.0519811	9	-0.142886	9	0.288	-0.0555885	8	-0.102972	10	0.288	0.0933845	16	0.013863	17	0.288	0.00119008	14	-0.0552224	16	0.288	0.248521	15	0.0343568	9	0.288	0.0625	12	-0.1	13
0.304	0.0293757	12	-3.50953e-05	18	0.304	0.159961	10	-3.50953e-05	15	0.304	0.239433	14	0.0882318	13	0.304	0.0692209	9	0.0125669	11	0.304	-0.065734	9	0.109683	10	0.304	-0.0615385	8	0.0454545	9
0.32	-0.067829	5	-0.084369	10	0.32	0.0869189	13	0.0832958	9	0.32	-0.0488752	12	0.00119008	13	0.32	0.138294	12	-0.0898466	13	0.32	-0.174918	10	0.113324	13	0.32	-0.0851064	6	-0.166667	8
0.336	0.0499633	9	0.0376995	11	0.336	-0.12503	10	-0.21431	14	0.336	-0.019454	14	0.287049	10	0.336	0.075339	10	-0.0262415	12	0.336	-0.182806	11	0.161332	7	0.336	0.134615	10	-0.1875	10
0.352	0.0689283	9	0.275823	12	0.352	0.062463	11	0.213075	8	0.352	-0.119469	16	0.0488603	15	0.352	-0.143769	10	-0.234515	18	0.352	0.0168449	12	-0.132243	19	0.352	-0.107692	8	0.0192308	17
0.368	-0.0435117	10	0.0525948	12	0.368	0.0148898	8	0.235255	12	0.368	0.0143632	14	0.16261	14	0.368	0.144168	10	-0.0703355	12	0.368	0.300854	11	0.0474087	9	0.368	-0.0588235	7	0.152174	13
0.384	0.0148898	12	-0.157171	9	0.384	-0.109619	7	0.169192	5	0.384	0.0482995	18	-0.0898466	10	0.384	-0.0223686	18	-0.0438119	24	0.384	-0.0013138	13	0.107949	14	0.384	0.025974	4	-0.0519481	9
0.4	0.0768857	15	0.357104	18	0.4	-0.117677	6	0.035678	8	0.4	0.0500228	21	0.00119008	17	0.4	-0.0598668	7	0.0538775	13	0.4	0.0168449	6	0.0309045	14	0.4	0	15	0.1875	14
0.416	0.134577	8	-0.0685255	10	0.416	-0.168858	11	-0.12503	9	0.416	-0.0577115	16	-0.0634126	13	0.416	0.0262183	5	0.0222666	16	0.416	0.121641	11	0.0168449	10	0.416	0.272727	9	-0.102041	6
0.432	0.019195	15	0.0240605	5	0.432	0.0172057	14	0.057106	11	0.432	0.109399	18	0.0482995	16	0.432	0.150568	8	0.262876	11	0.432	-0.0873876	15	0.069029	11	0.432	-0.112903	13	0.0869565	6
0.448	-0.0286055	8	0.187461	9	0.448	0.0181461	6	-0.102072	12	0.448	0.0271933	11	-0.10576	13	0.448	0.111182	9	0.0429021	4	0.448	-0.0627613	9	-0.0311229	11	0.448	0.172414	11	-0.0363636	15
0.464	0.0499633	4	-0.0274313	8	0.464	-0.0862384	12	-0.0862384	5	0.464	0.131739	21	-0.0520713	17	0.464	-0.0423443	11	0.109399	13	0.464	0.0150588	9	-0.0191466	7	0.464	0.0689655	10	-0.0147059	14
0.48	0.0338621	15	-0.0555885	11	0.48	0.0768857	3	-0.0298847	10	0.48	-0.0223686	12	0.127884	9	0.48	-0.0775697	17	0.0661922	10	0.48	-0.126108	11	-0.042921	9	0.48	-0.0344828	13	0.0816327	9
0.496	-0.0312839	9	0.187461	8	0.496	0.112638	13	0.045418	11	0.496	0.00119008	11	0.137671	16	0.496	0.118944	9	0.101285	13	0.496	-0.0256704	13	0.162475	14	0.496	0.0322581	10	0.1	10
0.512	-3.50953e-05	12	-0.0408499	10	0.512	-0.0588563	13	-0.081999	8	0.512	-0.114363	15	-0.0286982	9	0.512	0.201332	19	-0.0488752	16	0.512	0.0168449	15	-0.049437	11	0.512	0.0735294	9	-0.21519	11
0.528	-0.148964	6	-0.0363974	9	0.528	-0.0147404	13	-0.131177	5	0.528	0.12921	11	0.104736	9	0.528	-0.0223686	11	-0.0508261	13	0.528	-0.121599	10	0.194957	12	0.528	0.0172414	7	-0.0945946	6
0.544	-0.0408499	11	0.166628	12	0.544	0.142818	7	0.0499633	9	0.544	0.172376	10	-0.0682106	13	0.544	-0.0251586	13	-0.0274172	11	0.544	-0.0964026	5	-0.0881359	12	0.544	0.105263	14	0.0121951	5
0.56	0.0703853	12	0.0806077	11	0.56	0.0847082	9	-3.50953e-05	12	0.56	0.013863	6	-0.0157799	7	0.56	0.00119008	16	0.261612	11	0.56	0.194957	12	-0.0447298	17	0.56	0.15625	14	-0.0344828	11
0.576	0.181779	4	0.0703853	12	0.576	-0.17394	7	-0.148177	5	0.576	0.126301	8	0.144168	4	0.576	0.00119008	13	-0.0251586	12	0.576	-0.0298454	11	0.125834	7	0.576	0.347826	10	0.0769231	7
0.592	-0.0800318	15	-0.0154192	16	0.592	-0.189681	9	-0.107723	7	0.592	-0.0251586	16	-0.0135338	19	0.592	0.144168	12	0.0702261	13	0.592	0.0721329	10	0.112207	8	0.592	0	13	0.16	7
0.608	0.064898	9	-0.207817	4	0.608	0.0136631	7	0.0525948	8	0.608	0.063755	13	-0.024158	15	0.608	0.00119008	10	0.0933845	7	0.608	0.0802288	15	0.17245	15	0.608	-0.105263	10	-0.0285714	11
0.624	-0.227296	10	-0.163293	11	0.624	-0.119433	6	-0.0555885	12	0.624	0.207216	13	-0.0232305	11	0.624	0.0716844	14	-0.0201129	16	0.624	-0.0447298	5	0.0294174	13	0.624	-0.0714286	4	-0.125	14
0.64	0.0322219	9	0.113598	11	0.64	-0.171902	9	0.0434418	12	0.64	0.0466937	15	0.0293906	15	0.64	-0.0808905	13	0.0253137	12	0.64	-0.154895	5	0.0135925	10	0.64	-0.0285714	8	-0.0588235	8
0.656	-0.0476523	14	-0.0563709	10	0.656	-0.0615711	8	0.105225	5	0.656	0.0121918	19	0.126301	19	0.656	-0.0613934	15	0.00119008	13	0.656	-0.169848	10	-0.112246	10	0.656	0.157895	8	-0.118644	10
0.672	0.0416302	8	-0.0435117	9	0.672	0.0952003	11	-3.50953e-05	7	0.672	0.195361	14	-0.148573	19	0.672	-0.0405302	8	0.207216	11	0.672	-0.0845191	12	-0.126108	2	0.672	-0.0135135	8	0.217391	9
0.688	-0.0909404	11	0.150905	10	0.688	-0.119433	11	0.249961	7	0.688	-0.0538274	12	-0.0142134	16	0.688	0.0253137	14	0.0293906	8	0.688	0.0343568	12	-0.0726349	12	0.688	-0.047619	22	-0.0327869	7
0.704	0.0943018	5	0.0869189	14	0.704	-0.0435117	11	-0.150713	9	0.704	-0.0529351	13	0.00119008	13	0.704	-0.0262415	14	0.00119008	13	0.704	-0.0758277	11	0.141409	2	0.704	-0.1	6	-0.0684932	11
0.72	0.13154	12	-0.100031	10	0.72	-0.0345166	9	0.0587866	10	0.72	-0.0858877	7	0.0262183	15	0.72	0.00119008	14	0.0253137	11	0.72	-0.0488642	7	-0.0376261	14	0.72	0.117647	11	-0.12	9
0.736	0.302286	7	-0.0227615	15	0.736	0.14861	12	-0.0755037	9	0.736	0.0618593	16	-0.0358942	14	0.736	-0.190906	14	-0.0898466	10	0.736	-0.109835	6	-0.21965	10	0.736	0.170213	10	0.0943396	9
0.752	-3.50953e-05	9	0.0293757	6	0.752	-3.50953e-05	8	-0.0862384	12	0.752	0.0451937	13	0.0781904	13	0.752	0.0319936	15	-0.0453819	14	0.752	0.0386377	12	-0.0201559	14	0.752	-0.229508	7	-0.0408163	10
0.768	-0.074659	8	0.142818	14	0.768	0.105225	12	-3.50953e-05	12	0.768	0.051877	12	-0.0100595	13	0.768	0.0319936	13	-0.0373207	11	0.768	-0.0567881	7	0.0118272	8	0.768	-0.0135135	11	-0.08	8
0.784	-0.086988	6	0.0703853	9	0.784	0.217352	10	0.0703853	8	0.784	0.124377	17	0.0933845	12	0.784	0.130336	14	0.137671	14	0.784	0.152392	9	0.218523	12	0.784	0.0192308	9	0.0816327	16
0.8	0.114716	21	-0.0298847	13	0.8	0.388851	14	0.105225	11	0.8	-0.0621858	10	0.203864	17	0.8	-0.010452	15	-0.0646878	12	0.8	-0.035748	12	0.0574413	10	0.8	0.0588235	7	-0.02	12
0.816	0.157856	6	-0.086988	11	0.816	0.114716	13	0.134577	12	0.816	0.0933845	16	0.127884	15	0.816	0.00119008	13	-0.0423443	13	0.816	-0.0311229	12	-0.137449	12	0.816	-0.0169492	12	0.0655738	8
0.832	0.0596646	6	-0.0500332	11	0.832	-0.0130216	8	0.0293757	8	0.832	0.00119008	11	-0.0965094	11	0.832	0.00119008	15	-0.0898466	18	0.832	0.148548	15	0.0929249	7	0.832	-0.0526316	8	0.0892857	6
0.848	-0.0500332	5	0.109337	9	0.848	-3.50953e-05	9	-0.148964	8	0.848	0.120863	13	0.057429	12	0.848	-0.0251586	18	-0.13538	10	0.848	0.0294174	12	-0.065734	11	0.848	0.109375	16	0.0526316	4
0.864	0.0815952	10	-0.0328208	11	0.864	-0.0161635	10	-3.50953e-05	6	0.864	0.229908	13	0.101285	6	0.864	-0.0898466	9	-0.123996	8	0.864	0.173536	11	0.0386377	9	0.864	0.0149254	15	0.05	10
0.88	0.181779	8	0.263118	13	0.88	-3.50953e-05	11	0.270231	15	0.88	0.167988	8	0.196453	8	0.88	0.130336	17	0.00119008	8	0.88	0.0363761	6	-0.0166775	13	0.88	0.142857	14	0.015625	11
0.896	0.0131223	13	0.199961	14	0.896	0.232519	10	0.0155894	9	0.896	0.20823	14	-0.0113251	8	0.896	-0.0262415	16	-0.0464909	10	0.896	0.0190686	9	0.0236549	4	0.896	0.0163934	11	-0.142857	10
0.912	0.045418	5	-0.183125	6	0.912	-0.0161635	14	0.117609	9	0.912	0.0808149	14	-0.113262	15	0.912	0.183145	16	0.051877	22	0.912	0.0894972	10	0.0123673	8	0.912	-0.0862069	10	0.0689655	19
0.928	-0.101297	7	-0.0169836	7	0.928	0.130396	10	0.159961	11	0.928	0.22861	18	-0.0182514	16	0.928	0.111182	17	0.0781904	10	0.928	0.148548	16	0.125834	14	0.928	0.0958904	12	0.0425532	14
0.944	-0.0312839	3	0.019195	11	0.944	0.210487	14	0.045418	14	0.944	0.0244722	12	0.0466937	12	0.944	0.00119008	16	-0.0129116	18	0.944	0.0236549	8	0.141409	16	0.944	0.0816327	11	0	9
0.96	-0.0986225	8	-0.0345166	8	0.96	-3.50953e-05	14	-0.0909404	10	0.96	-0.0251586	14	0.063755	12	0.96	0.251338	16	0.00119008	19	0.96	0.0309045	9	0.460176	13	0.96	0.297872	11	-0.0869565	8
0.976	-0.032292	7	0.0425167	15	0.976	-0.0227615	8	-0.0154192	11	0.976	-0.009349	16	0.060954	15	0.976	-0.150207	10	0.051877	17	0.976	-0.0013138	9	0.0755235	13	0.976	0	11	-0.0769231	11
0.992	0.0155894	13	0.0815952	14	0.992	-0.200025	10	0.0434418	10	0.992	0.00119008	12	-0.193007	9	0.992	0.00119008	19	-0.024158	8	0.992	0.0309045	11	-0.0726349	11	0.992	-0.118644	14	-0.102941	12
1.008	0.0163578	7	-3.50953e-05	15	1.008	-0.0714608	7	0.0768857	8	1.008	-0.102732	10	-0.0384646	22	1.008	0.112404	14	0.121988	15	1.008	-0.0382984	8	-0.0013138	7	1.008	0.134615	9	0.0727273	17
1.024	0.0847082	10	-3.50953e-05	8	1.024	-0.0588563	7	0.0499633	13	1.024	0.057429	12	0.215621	13	1.024	-0.0868448	12	0.0396938	11	1.024	-0.0311229	8	-0.0311229	9	1.024	0.142857	6	0.129032	13
1.04	-0.0946257	13	0.170174	6	1.04	0.111073	8	0.0338621	11	1.04	0.0921874	13	0.0500228	7	1.04	-0.104224	13	-0.0965094	20	1.04	-0.106409	9	-0.065734	11	1.04	0.12069	10	0.152174	7
1.056	-3.50953e-05	16	-3.50953e-05	9	1.056	-0.0328208	12	0.123039	11	1.056	-0.11663	12	0.00119008	19	1.056	0.0812698	17	0.0716844	19	1.056	0.0557624	9	0.0938227	11	1.056	-0.0147059	7	-0.0363636	6
1.072	0.0475824	14	-0.0189023	4	1.072	-0.0116626	7	0.111073	9	1.072	0.0976679	14	0.133836	11	1.072	0.118944	14	-0.075001	10	1.072	0.0755235	10	0.106683	6	1.072	-0.0153846	9	0.0377358	9
1.088	-0.0328208	7	-3.50953e-05	10	1.088	-0.129899	10	-0.120512	13	1.088	0.0657729	15	0.051877	14	1.088	0.11668	16	0.19776	14	1.088	-0.0845191	4	0.165206	10	1.088	0.0806452	9	0.105263	12
1.104	0.0525948	10	0.0999621	5	1.104	-0.105294	6	-0.0161635	11	1.104	-0.0529351	9	0.0482995	10	1.104	-0.138262	11	-0.0223686	19	1.104	-0.0881359	4	0.0159057	8	1.104	-0.0985915	5	-0.137931	13
1.12	0.0475824	8	0.0713913	9	1.12	0.152135	17	-3.50953e-05	8	1.12	0.189564	8	0.149963	15	1.12	0.0412338	5	0.0466937	16	1.12	-0.0412569	7	-0.126108	12	1.12	0.0625	9	-0.0363636	9
1.136	-0.0961849	12	-0.107723	11	1.136	0.10341	13	-3.50953e-05	10	1.136	-0.0560284	20	-0.00969268	15	1.136	-0.0621858	13	0.193638	10	1.136	-0.0225612	6	-0.114035	13	1.136	0.0847458	8	-0.08	7
1.152	-0.0154192	10	-0.0312839	11	1.152	0.413006	10	0.142818	11	1.152	0.0943032	11	-0.0274172	9	1.152	-0.0520713	18	0.058393	15	1.152	-0.065734	6	-0.0567881	6	1.152	-0.0169492	12	0.0571429	9
1.168	-3.50953e-05	12	0.134577	11	1.168	-3.50953e-05	11	0.0555187	12	1.168	0.112404	10	0.292243	15	1.168	-0.0577115	15	0.0726913	11	1.168	-0.0159997	11	-0.042072	9	1.168	-0.0588235	11	0.1	13
1.184	-0.0384952	11	0.113598	11	1.184	0.181779	9	-0.048226	9	1.184	0.101285	8	0.0382678	15	1.184	0.0971724	11	-0.0703355	11	1.184	0.0159057	10	-0.0670053	5	1.184	0.0217391	6	0.195122	9
1.2	-0.160028	9	0.0126227	12	1.2	-0.0588563	7	-0.114316	7	1.2	0.201332	21	0.0244722	13	1.2	-0.0808905	11	-0.0898466	13	1.2	0.265188	8	0.0512557	6	1.2	0.0666667	14	0.0816327	4
1.216	-0.0909404	18	0.0768857	13	1.216	-0.067829	13	0.0596646	10	1.216	0.0781904	15	0.0282475	12	1.216	0.016833	9	-0.119469	14	1.216	0.104959	11	-0.0325201	6	1.216	0.232558	8	0	9
1.232	0.105225	19	-0.162528	9	1.232	0.07269	4	0.089248	3	1.232	0.187043	21	0.0614939	12	1.232	0.00119008	18	0.00119008	8	1.232	0.0325429	9	-0.0182399	8	1.232	-0.142857	8	-0.125	9
1.248	-0.256778	12	-0.107723	6	1.248	0.196389	17	0.109337	11	1.248	0.0808149	8	-0.0703355	12	1.248	-0.150207	16	-0.0286982	19	1.248	-0.0811916	10	-0.0758277	18	1.248	-0.047619	10	-0.056338	14
1.264	0.0869189	10	-0.0154192	6	1.264	0.210487	9	-0.157171	8	1.264	0.0357109	17	-0.0634126	17	1.264	0.225474	19	0.159855	8	1.264	-0.0397208	8	-0.137449	11	1.264	0.111111	13	-0.0227273	16
1.28	0.0806077	15	0.136325	9	1.28	0.0869189	12	0.114716	7	1.28	0.0451937	8	0.0538775	17	1.28	0.170554	15	0.0882318	7	1.28	0.0142913	9	0.222661	8	1.28	-0.0298507	8	-0.0684932	11
1.296	-0.0200344	11	0.035678	11	1.296	-0.0178916	16	0.0425167	12	1.296	-0.0608395	14	-0.0423443	13	1.296	-0.0975417	11	0.183145	13	1.296	0.233816	15	-0.0920815	7	1.296	0.0377358	13	-0.114286	11
1.312	0.0815952	5	0.062463	15	1.312	0.134577	12	-0.0862384	18	1.312	0.0538775	17	0.0466937	23	1.312	-0.123996	12	-0.0142134	12	1.312	-0.0013138	10	-0.0920815	10	1.312	0.0181818	3	-0.047619	8
1.328	-0.0263499	14	0.057106	8	1.328	-3.50953e-05	14	0.181779	8	1.328	0.0112017	17	-0.17631	16	1.328	0.00119008	12	0.0614939	12	1.328	-0.143929	6	-0.0256704	6	1.328	0.0930233	19	-0.111111	6
1.344	-0.136393	9	-0.160028	11	1.344	0.0806077	15	-0.086988	8	1.344	0.123251	10	0.0133993	23	1.344	0.033484	21	0.0965196	12	1.344	0.10384	10	-0.035748	8	1.344	-0.275862	9	-0.0384615	16
1.36	-0.0685255	9	-0.081999	10	1.36	0.0713913	4	0.117609	12	1.36	-0.0232305	20	0.105766	16	1.36	-0.0868448	13	0.00119008	9	1.36	0.0256795	13	-0.0013138	16	1.36	-0.05	13	0.25	8
1.376	0.0768857	12	-0.0454879	8	1.376	-0.0610083	5	-3.50953e-05	8	1.376	0.0726913	18	0.0482995	9	1.376	0.0726913	14	-0.152895	11	1.376	0.0574413	8	0.113324	20	1.376	0.114754	14	0.0434783	13
1.392	-0.0714608	14	-0.0417002	11	1.392	-0.0800318	19	0.0499633	9	1.392	0.0812698	17	0.138808	17	1.392	-0.0577115	14	0.0253137	19	1.392	0.0985807	5	0.0343568	6	1.392	0.0769231	13	-0.229508	5
1.408	0.0963477	9	-3.50953e-05	18	1.408	-0.0408499	11	-0.0946257	9	1.408	0.0898842	12	0.0943032	11	1.408	0.0661922	11	-0.0251586	17	1.408	0.180352	6	0.112207	9	1.408	0.0357143	5	-0.0298507	11
1.424	0.064898	5	-0.0500332	10	1.424	0.320716	9	-0.0135481	11	1.424	0.101285	14	0.163085	13	1.424	-0.0529351	19	-0.0935382	17	1.424	0.0929249	13	-0.0697044	12	1.424	-0.140845	7	0.0454545	9
1.44	0.0768857	9	0.028133	5	1.44	-0.0500332	7	-0.0563709	14	1.44	0.105184	19	-0.0123399	14	1.44	0.0319936	19	0.0882318	13	1.44	-0.0225612	10	-0.0567881	19	1.44	0.0526316	19	-0.0526316	5
1.456	0.0908714	9	-0.132105	11	1.456	-0.153874	13	0.057106	13	1.456	-0.0864321	15	-0.0598668	15	1.456	0.0133993	7	-0.0087229	13	1.456	-0.0397208	11	-0.120522	4	1.456	-0.016129	10	-0.118644	14
1.472	0.114716	11	-0.180354	5	1.472	0.0136631	10	0.113598	7	1.472	-0.0113251	14	0.0154923	9	1.472	-0.0725946	10	0.0154923	18	1.472	0.0325429	14	-0.0973167	12	1.472	0.0689655	13	0.0666667	10
1.488	-0.0615711	18	-3.50953e-05	8	1.488	-3.50953e-05	14	0.0908714	10	1.488	0.0804771	13	-0.0832644	10	1.488	0.0965196	15	0.0538775	9	1.488	0.134149	13	0.103055	9	1.488	0.0338983	12	0.0597015	10
1.504	0.0307331	10	0.0587866	7	1.504	0.057106	10	0.045418	5	1.504	-0.0646878	18	0.0161326	13	1.504	-0.0577115	10	0.068827	18	1.504	0.0985807	8	0.0294174	2	1.504	0.0526316	5	0.0952381	10
1.52	0.062463	8	-0.0454879	13	1.52	0.135555	6	-0.0213109	11	1.52	0.101285	13	0.154257	19	1.52	0.057429	12	-0.0864321	16	1.52	-0.0766711	10	-0.0182399	7	1.52	-0.0434783	14	0.0769231	10
1.536	-0.0169836	7	-0.0189023	12	1.536	0.113598	10	0.134577	13	1.536	0.0424721	20	-0.0560284	16	1.536	-0.009349	16	-0.104224	11	1.536	-0.132243	7	0.180352	11	1.536	-0.078125	5	-0.0588235	13
1.552	0.0655367	10	-3.50953e-05	10	1.552	0.414597	15	-0.0526646	10	1.552	0.0244722	11	0.0271933	14	1.552	0.0143632	12	-0.0703355	13	1.552	0.0150588	12	0.0878752	8	1.552	0.047619	6	0.163934	7
1.568	0.136325	9	0.249961	9	1.568	0.136325	11	0.127234	9	1.568	0.179408	12	0.0781904	9	1.568	-0.0898466	16	-0.0149587	7	1.568	0.0190686	12	-0.136223	12	1.568	0.1	5	0.0192308	11
1.584	-0.0169836	10	0.106345	7	1.584	-0.12503	11	-0.0169836	8	1.584	0.183145	11	-0.0373207	24	1.584	0.033484	7	0.155163	12	1.584	0.0268202	16	0.189007	8	1.584	-0.102041	8	0	12
1.6	-0.0408499	11	0.045418	8	1.6	0.0338621	11	0.0525948	11	1.6	0.00119008	20	0.149963	18	1.6	-0.0864321	13	0.051877	15	1.6	-0.101156	7	0.0871977	11	1.6	-0.137931	13	0.1875	9
1.616	-0.0328208	15	-0.115415	8	1.616	0.062463	9	0.149961	6	1.616	-0.123996	19	0.033484	10	1.616	0.0781904	12	0.0614939	13	1.616	-0.0013138	16	-0.0013138	19	1.616	0.235294	13	-0.16129	14
1.632	-0.0112706	6	-3.50953e-05	13	1.632	-0.067829	9	0.234003	9	1.632	0.0109101	11	-0.0345697	14	1.632	-0.177669	17	-0.0577115	11	1.632	-0.0013138	6	0.0159057	14	1.632	0.0892857	6	0.0769231	14
1.648	0.105225	10	0.114716	13	1.648	-0.0781569	8	0.0999621	14	1.648	0.135922	9	0.358453	17	1.648	0.068827	9	-0.010452	13	1.648	-0.0325201	10	-0.065734	18	1.648	-0.2	15	-0.0153846	9
1.664	0.136948	9	0.266627	9	1.664	-0.0363974	14	0.0675304	13	1.664	-0.0405302	18	0.0161326	13	1.664	-0.160354	16	-0.0118128	13	1.664	0.0661767	15	-0.042072	14	1.664	0.0847458	15	-0.0909091	10
1.68	0.0131223	13	-3.50953e-05	9	1.68	-0.111141	13	-0.0714608	8	1.68	0.0319936	6	0.00119008	16	1.68	-0.0453819	16	0.144168	8	1.68	-0.0488642	13	-0.0013138	11	1.68	0.0892857	10	-0.0714286	10
1.696	0.062463	9	0.0155894	14	1.696	0.181779	10	-0.0563709	9	1.696	-0.0898466	16	0.114931	11	1.696	-0.0251586	10	0.0389673	20	1.696	-0.250821	8	0.0150588	9	1.696	-0.0140845	5	0.106383	5
1.712	0.265267	7	-0.0161635	7	1.712	0.0434418	10	-0.132105	9	1.712	0.0522649	16	-0.174768	11	1.712	-0.0488752	14	0.0466937	13	1.712	-0.104092	7	-0.158185	14	1.712	0.0192308	9	-0.105263	9
1.728	-0.0800318	9	0.149961	12	1.728	0.120651	8	0.0587866	11	1.728	0.112404	20	0.101285	6	1.728	0.0911652	12	-0.0274172	20	1.728	-0.110727	10	-0.0013138	12	1.728	0.1	9	-0.108696	11
1.744	-0.0345166	15	-0.0435117	10	1.744	-3.50953e-05	7	0.0181461	7	1.744	0.051877	15	0.261078	20	1.744	-0.139869	17	0.0898842	16	1.744	0.0611141	8	-0.0013138	6	1.744	-0.107692	12	0.0307692	14
1.76	0.0376995	16	-0.0645487	9	1.76	0.0734921	7	0.195083	14	1.76	0.068827	16	-0.211936	16	1.76	0.0306347	5	0.207216	21	1.76	0.0713316	9	-0.0013138	10	1.76	0.117647	13	-0.0363636	11
1.776	0.0249641	13	0.162752	8	1.776	-0.139269	12	-0.0519811	13	1.776	0.101285	17	0.0726913	17	1.776	0.0812698	11	-0.0604305	12	1.776	0.0611141	18	0.116215	10	1.776	-0.135135	15	0.0869565	8
1.792	0.204042	10	0.0232199	11	1.792	-0.0500332	8	-0.0169836	6	1.792	0.0129684	21	-0.0129116	14	1.792	0.00119008	18	0.00119008	9	1.792	0.220745	4	-0.200945	2	1.792	-0.0645161	12	0.135593	13
1.808	-0.0384952	9	-0.0588563	9	1.808	-3.50953e-05	12	0.035678	5	1.808	0.033484	19	-0.0118128	14	1.808	0.120863	10	0.0866399	10	1.808	-0.065734	10	0.0938227	12	1.808	0.1	5	-0.114286	5
1.824	0.210487	6	-0.0178916	12	1.824	0.133295	13	0.0163578	18	1.824	-0.106107	19	-0.0604305	25	1.824	0.112404	15	-0.0123399	11	1.824	0.0386377	12	0.0386377	10	1.824	0.1875	8	0.0454545	7
1.84	-3.50953e-05	9	-0.0526646	7	1.84	-0.0154192	6	-0.0328208	6	1.84	-0.0789202	11	0.138294	10	1.84	0.00119008	13	0.033484	14	1.84	-0.0793199	6	-0.126108	4	1.84	0.16	12	-0.119403	9
1.856	0.127234	14	-3.50953e-05	10	1.856	-0.0189023	8	0.0163578	5	1.856	0.183145	17	-0.0577115	17	1.856	0.132884	17	-0.0291511	8	1.856	0.127592	12	-0.126108	16	1.856	0.1	12	0.0377358	17
1.872	0.0847082	7	0.157856	7	1.872	0.0847082	11	0.0869189	11	1.872	0.137671	15	-0.0840346	13	1.872	0.190519	12	-0.0135338	18	1.872	0.0486269	7	0.0203979	15	1.872	-0.0169492	12	0.232558	10
1.888	0.0148898	6	0.0155894	11	1.888	0.0322219	14	0.277738	13	1.888	0.165878	11	-0.0538274	12	1.888	0.175238	20	0.0538775	16	1.888	-0.0920815	14	0.220745	12	1.888	0.0526316	10	-0.0555556	7
1.904	-0.074659	11	0.0399636	18	1.904	0.249961	9	0.142818	11	1.904	0.013863	16	-0.0438119	11	1.904	0.0193927	7	0.00119008	13	1.904	-0.0225612	7	-0.281226	10	1.904	0	13	-0.0178571	9
1.92	-0.0435117	11	0.0172057	6	1.92	0.437463	13	0.0908714	12	1.92	0.131739	12	0.0661922	17	1.92	-0.120201	10	0.00119008	7	1.92	-0.0920815	12	-0.121118	12	1.92	0.0930233	8	-0.016129	12
1.936	0.181779	10	-0.0685255	14	1.936	0.149961	11	-3.50953e-05	8	1.936	-0.0100595	12	0.0176023	15	1.936	-0.0464909	7	0.157567	13	1.936	0.0386377	8	-0.151741	9	1.936	-0.12987	9	-0.0212766	11
1.952	-0.0476523	9	-0.0141191	9	1.952	-0.0986225	5	-0.0435117	13	1.952	-0.0142134	16	0.0324749	11	1.952	0.105184	11	0.0253137	13	1.952	0.170951	4	-0.114035	5	1.952	0.0454545	7	-0.0540541	13
1.968	0.120651	11	0.186401	9	1.968	0.173874	12	-0.0454879	10	1.968	0.124377	16	0.0933845	15	1.968	0.00119008	15	0.0282475	16	1.968	0.0894972	10	-0.0153792	4	1.968	-0.0363636	16	0.04	9
1.984	0.0322219	14	-0.102972	16	1.984	0.117609	11	-3.50953e-05	5	1.984	0.0512435	15	-0.0113251	20	1.984	-0.0405302	13	-0.0470654	10	1.984	0.311031	8	-0.117404	10	1.984	0.0655738	10	0.0704225	13
2	0.062463	8	-0.081999	14	2	0.114716	17	0.224098	7	2	-0.0703355	11	0.0424721	14	2	0.0315269	12	-0.0453819	13	2	-0.139013	10	0.0635468	6	2	-0.0384615	9	0.12069	6
2.016	-0.081999	15	0.142818	14	2.016	0.117609	10	0.0172057	11	2.016	-0.0789202	12	0.27553	13	2.016	0.075339	10	0.101285	13	2.016	0.125834	14	0.119255	8	2.016	0.1	9	0.0727273	10
2.032	0.17738	11	0.127234	4	2.032	-0.0141191	10	-0.0178916	10	2.032	-0.0508261	21	-0.0577115	18	2.032	-0.0470654	11	0.1369	11	2.032	-0.0447298	13	0.0755235	17	2.032	0	5	-0.05	13
2.048	0.0136631	9	0.0338621	14	2.048	-0.0363974	7	0.019195	14	2.048	0.0679253	11	0.112404	15	2.048	-0.0930604	7	-0.128415	15	2.048	0.134149	10	-0.165206	10	2.048	-0.016129	10	-0.0140845	12
2.064	0.0163578	6	0.207508	13	2.064	-0.0555885	10	-3.50953e-05	11	2.064	-0.0634126	13	-0.0935382	11	2.064	0.00119008	12	0.101285	9	2.064	0.0583184	11	0.0985807	8	2.064	-0.130435	12	-0.0408163	11
2.08	0.0655367	12	-0.0781569	7	2.08	0.123039	9	-0.0116626	5	2.08	0.12921	20	0.00119008	14	2.08	-0.0965094	12	0.0143632	7	2.08	-0.0298454	9	0.133172	10	2.08	-0.03125	9	-0.0833333	15
2.096	0.320716	12	0.134577	12	2.096	0.0952003	12	0.0908714	15	2.096	-0.0262415	19	0.0236875	11	2.096	0.00119008	6	-0.0215654	14	2.096	-0.055289	7	-0.069009	9	2.096	0.0727273	9	0.0555556	9
2.112	0.0869189	11	0.338944	8	2.112	-0.119433	11	0.170174	9	2.112	-0.0577115	12	-0.00969268	11	2.112	0.0836246	9	0.266644	12	2.112	0.0785976	12	-0.028673	6	2.112	0.0655738	9	-0.183099	4
2.128	0.0425167	2	-3.50953e-05	12	2.128	-0.0345166	11	0.064898	10	2.128	0.0836246	12	-0.0874292	15	2.128	-0.0345697	13	-0.123996	18	2.128	0.118566	11	-0.0191466	15	2.128	-0.0519481	14	-0.118644	6
2.144	-0.0130216	16	0.0399636	8	2.144	-3.50953e-05	12	0.0399636	9	2.144	0.068827	7	0.300034	13	2.144	0.0382678	15	0.0781904	16	2.144	0.0142913	6	-0.200945	17	2.144	0.142857	8	0.0816327	9
2.16	-0.0417002	20	-0.0154192	16	2.16	0.062463	11	-3.50953e-05	11	2.16	-0.0262415	15	-0.0423443	13	2.16	0.0905628	15	-0.161566	11	2.16	-0.0600508	10	0.0309045	8	2.16	-0.0540541	11	-0.016129	4
2.176	0.0399636	12	0.0847082	15	2.176	-0.0946257	14	0.294078	11	2.176	0.231067	16	0.167988	19	2.176	-0.0577115	20	0.0293906	17	2.176	0.160307	9	-0.067881	15	2.176	0.0892857	12	0.285714	8
2.192	0.045418	15	-0.117051	8	2.192	-0.0328208	5	0.105225	13	2.192	-0.123996	17	0.0143632	14	2.192	-0.0557033	13	-0.00969268	15	2.192	0.0492591	12	-0.0726349	12	2.192	-0.125	8	-0.0677966	10
2.208	-0.101297	11	0.0815952	16	2.208	0.0869189	6	0.135555	6	2.208	0.0133993	15	-0.0333365	12	2.208	0.183145	15	0.058393	15	2.208	0.0929249	16	-0.0201559	12	2.208	0	9	0.111111	11
2.224	0.0217033	10	0.142818	12	2.224	0.062463	12	-0.183125	10	2.224	-0.128035	15	0.270568	12	2.224	0.0121918	22	0.0829038	15	2.224	-0.0600508	5	0.248521	8	2.224	-0.180328	14	-0.159091	14
2.24	0.117609	10	-0.054087	8	2.24	0.0136631	13	0.127234	12	2.24	0.00119008	16	0.0846058	12	2.24	0.0319936	15	0.159213	14	2.24	-0.065734	9	0.0574413	6	2.24	0	9	0.0666667	6
2.256	-0.0384952	13	0.0136631	9	2.256	0.0163578	9	0.127234	8	2.256	-0.0282587	12	0.0216215	11	2.256	0.00119008	16	0.013863	12	2.256	0.0641849	17	0.0878752	4	2.256	-0.0147059	9	0.025	5
2.272	0.0126227	9	-0.0189023	6	2.272	0.130396	9	0.10807	8	2.272	0.118944	15	0.144168	17	2.272	0.101285	14	0.0125669	11	2.272	0.0440863	8	-0.162323	13	2.272	-0.132075	9	0.12069	9
2.288	-0.101297	10	-0.150713	9	2.288	0.133295	12	0.130396	14	2.288	-0.0470654	9	-0.0898466	8	2.288	-0.0300994	20	-0.110082	12	2.288	0.0833392	14	0.194957	5	2.288	-0.0746269	10	0.0142857	9
2.304	-0.105294	9	-0.0769551	13	2.304	-0.0213109	14	-3.50953e-05	11	2.304	0.0500228	11	-0.0345697	12	2.304	0.101285	11	-0.120201	10	2.304	0.0294174	6	-0.0013138	8	2.304	0.015625	4	0	9
2.32	-0.067829	9	0.0338621	10	2.32	0.0596646	8	0.0399636	8	2.32	0.0538775	11	0.0943032	16	2.32	0.0812698	9	-0.0251586	13	2.32	0.0309045	13	-0.0957603	9	2.32	0.0294118	10	0	8
2.336	-0.12503	14	-0.0952692	9	2.336	0.0999621	9	-0.109619	16	2.336	-0.0655663	16	0.144168	15	2.336	-0.128415	18	0.278445	14	2.336	-0.116511	8	-0.0973167	8	2.336	-0.02	7	0	10
2.352	0.0338621	8	0.111073	8	2.352	-0.136393	10	-3.50953e-05	5	2.352	0.00119008	17	0.0466937	12	2.352	-0.111333	16	0.0812698	5	2.352	0.0256795	10	-0.218295	10	2.352	0.234043	6	0.142857	14
2.368	0.035678	16	-0.0135481	10	2.368	0.0293757	10	-0.180354	14	2.368	0.187043	11	0.0661922	8	2.368	0.101285	7	0.0229539	16	2.368	-0.104092	13	0.175006	9	2.368	-0.05	7	0	10
2.384	0.192268	12	-0.0169836	12	2.384	0.135555	10	-3.50953e-05	9	2.384	0.180274	7	0.0369437	16	2.384	0.0716844	13	-0.0129116	12	2.384	-0.139013	13	0.109683	9	2.384	-0.0408163	11	-0.164179	11
2.4	0.0721277	12	-0.0435117	9	2.4	-0.0435117	9	0.163895	15	2.4	-0.0188346	11	0.132884	16	2.4	0.0129684	18	0.00119008	10	2.4	-0.141921	12	-0.11877	12	2.4	0.027027	10	0.0172414	7
2.416	-0.0135481	9	0.135555	8	2.416	0.0142501	11	-0.112933	16	2.416	0.0412338	11	0.0488603	12	2.416	-0.104224	14	-0.139869	9	2.416	-0.139013	12	0.0534164	14	2.416	0.150943	11	-0.0227273	11
2.432	0.0136631	8	0.0999621	6	2.432	-0.0666991	6	-0.0714608	13	2.432	-0.0333365	11	-0.0858877	12	2.432	0.0253137	6	-0.0300994	7	2.432	-0.0013138	7	-0.065734	8	2.432	-0.02	5	0.135593	9
2.448	0.124962	12	-3.50953e-05	6	2.448	0.035678	8	0.186401	8	2.448	0.278445	21	0.00119008	14	2.448	0.0560425	8	-0.0100595	14	2.448	0.0440863	10	0.0280615	11	2.448	0.0204082	11	-0.0909091	5
2.464	0.0999621	10	-0.0909404	6	2.464	0.0999621	9	0.133295	13	2.464	0.0781904	11	0.0808149	11	2.464	0.0860193	8	0.00119008	13	2.464	0.0440863	7	-0.0831554	12	2.464	-0.107692	9	0.0952381	10
2.48	-0.0909404	9	-3.50953e-05	12	2.48	0.0399636	9	0.0768857	11	2.48	0.10438	10	-0.117165	11	2.48	0.0971724	16	0.0661922	10	2.48	0.103055	15	-0.139013	11	2.48	0.0131579	10	-0.0408163	8
2.496	-3.50953e-05	8	0.124962	17	2.496	0.0908714	16	0.0655367	6	2.496	0.0253137	15	0.0382678	9	2.496	-0.0373207	23	-0.0215654	12	2.496	-0.0766711	9	-0.0013138	10	2.496	0.104478	9	0.0232558	9
2.512	0.0952003	11	-3.50953e-05	8	2.512	-0.0685255	14	0.142818	14	2.512	0.0781904	8	0.0898842	10	2.512	-0.115259	13	0.194879	12	2.512	0.120516	12	-0.0013138	10	2.512	-0.0178571	11	0.047619	14
2.528	-0.0714608	10	-0.0130216	8	2.528	-0.0500332	8	-0.0286055	9	2.528	0.0437895	12	0.101285	10	2.528	0.0812698	9	-0.0453819	15	2.528	0.0652767	7	-0.149996	10	2.528	-0.15	8	0.0192308	15
2.544	-0.0952692	11	0.18915	11	2.544	0.0847082	14	-0.0141191	13	2.544	0.016833	12	0.0933845	10	2.544	-0.0345697	10	-0.133158	7	2.544	0.0700341	12	0.0755235	10	2.544	0.0625	8	-0.03125	8
2.56	-0.116309	13	0.0338621	12	2.56	-0.0189023	11	0.0555187	15	2.56	0.121298	4	0.0396938	9	2.56	0.261078	18	0.127884	6	2.56	-0.0240098	10	0.0386377	8	2.56	0.166667	7	0.1	10
2.576	-0.0244244	5	0.0847082	7	2.576	-0.0476523	8	0.195083	15	2.576	0.206153	11	-0.101899	12	2.576	-0.0488752	12	0.063755	14	2.576	-0.0397208	11	-0.0013138	8	2.576	-0.111111	9	-0.108696	8
2.592	-0.161318	9	0.172375	8	2.592	-0.0345166	10	-0.0161635	9	2.592	-0.119469	10	0.183145	20	2.592	0.0396938	15	0.173738	15	2.592	0.085548	10	-0.0920815	6	2.592	-0.107692	3	0.0526316	7
2.608	0.236324	9	-0.112933	6	2.608	0.0655367	5	0.0908714	6	2.608	0.0319936	10	0.0451937	15	2.608	-0.0321855	14	0.0161326	11	2.608	0.119255	6	0.0985807	13	2.608	0.25	6	0.0357143	9
2.624	-0.118674	9	0.089248	4	2.624	0.0555187	14	0.270231	13	2.624	0.211861	10	0.00119008	13	2.624	-0.0423443	12	-0.0965094	15	2.624	-0.0191466	9	0.0440863	9	2.624	-0.0454545	14	-0.0408163	6
2.64	-0.12503	15	-0.210551	9	2.64	0.0475824	9	-0.169519	14	2.64	-0.044741	10	-0.0926922	12	2.64	0.0271933	22	0.157567	18	2.64	0.0611141	14	-0.0811916	12	2.64	0.0181818	7	-0.0666667	14
2.656	-0.0125346	8	0.062463	13	2.656	-3.50953e-05	8	0.0399636	10	2.656	-0.0552224	12	0.137671	14	2.656	-0.0832644	18	-0.0552224	8	2.656	-0.0447298	11	-0.120522	11	2.656	0.0454545	8	0.0163934	9
2.672	0.0121596	9	-0.108726	6	2.672	-3.50953e-05	9	-0.0563709	11	2.672	0.123251	13	-0.0529351	6	2.672	-0.0735387	10	-0.0113251	12	2.672	-0.0182399	7	-0.0397208	15	2.672	-0.180328	13	-0.0819672	15
2.688	0.0587866	15	0.156211	15	2.688	-0.0454879	10	0.208294	10	2.688	0.183145	10	0.0351259	6	2.688	0.033484	15	0.0911652	11	2.688	0.0486269	14	0.0713316	5	2.688	0.0735294	11	0.142857	7
2.704	0.120651	7	-0.0286055	8	2.704	-0.0741062	12	-0.0909404	8	2.704	0.251338	8	-0.00969268	11	2.704	-0.0333365	13	-0.009349	16	2.704	-0.130132	9	-0.200945	10	2.704	0	15	-0.105263	14
2.72	-0.0298847	9	-0.0714608	10	2.72	0.0505962	11	0.103858	12	2.72	0.0614939	12	0.117085	11	2.72	0.133836	9	-0.0129116	16	2.72	-0.0397208	4	-0.0013138	13	2.72	-0.119403	7	0.166667	13
2.736	-0.0189023	5	0.249961	10	2.736	-0.0154192	5	0.0338621	12	2.736	-0.0529351	18	0.0734283	7	2.736	0.0282475	13	0.121988	15	2.736	0.0343568	15	0.220745	9	2.736	-0.137931	10	-0.163265	11
2.752	0.0181461	12	0.062463	11	2.752	0.0525948	11	-0.0312839	15	2.752	0.0271933	13	0.126301	13	2.752	-0.0113251	23	0.0161326	11	2.752	0.206073	7	0.0713316	6	2.752	0.0571429	12	0	12
2.768	0.109337	7	-0.074659	10	2.768	0.142818	11	0.124962	7	2.768	-0.0898466	15	0.144168	4	2.768	0.0747939	12	-0.00843694	10	2.768	-0.0275931	4	-0.17747	9	2.768	-0.047619	14	0	10
2.784	-3.50953e-05	9	0.0547577	14	2.784	-0.0274313	19	0.169192	12	2.784	0.0149045	13	0.0271933	15	2.784	0.137671	16	-0.180923	13	2.784	-0.0340547	7	-0.0013138	8	2.784	-0.131148	6	0.0625	3
2.8	-0.0862384	10	0.249961	7	2.8	0.166628	10	-0.0141191	20	2.8	0.0846058	12	0.138808	7	2.8	-0.0621858	8	-0.0858877	17	2.8	0.0411881	10	-0.0013138	9	2.8	0.0357143	6	0.0454545	11
2.816	-0.0714608	8	-0.0312839	6	2.816	0.17738	9	-0.0685255	8	2.816	-0.0598668	12	0.00119008	12	2.816	-0.0840346	14	-0.106107	14	2.816	-0.143929	9	-0.0182399	12	2.816	-0.0169492	10	0.0232558	6
2.832	0.0999621	11	-3.50953e-05	8	2.832	0.0587866	7	-0.320017	9	2.832	0.0482995	14	0.0933845	13	2.832	0.11668	9	0.0538775	13	2.832	0.306222	11	0.0486269	10	2.832	0.1	18	0	12
2.848	0.0596646	5	-0.0755037	11	2.848	0.0847082	12	-0.0500332	10	2.848	0.0262183	11	0.0819155	17	2.848	0.0351259	9	-0.0594967	10	2.848	-0.0013138	13	0.0486269	6	2.848	-0.016129	10	-0.016129	8
2.864	0.196389	12	-0.131177	12	2.864	-0.0781569	10	-0.0286055	10	2.864	0.051877	16	0.0555954	15	2.864	0.0522649	9	0.00119008	9	2.864	-0.0325201	10	-0.141078	6	2.864	-0.111111	11	-0.0263158	7
2.88	0.149215	10	-0.0862384	12	2.88	0.0943018	9	-0.132105	11	2.88	0.132884	19	0.057429	14	2.88	0.0118407	10	-0.0464909	11	2.88	-0.0531863	9	0.0343568	10	2.88	-0.05	10	0	9
2.896	-0.0253506	12	0.0655367	13	2.896	0.0869189	5	0.0475824	6	2.896	0.0560425	15	-0.0232305	18	2.896	0.0860193	16	-0.0388612	19	2.896	-0.0726349	12	0.0129536	15	2.896	-0.056338	4	-0.0746269	8
2.912	0.142818	13	0.0499633	11	2.912	0.150905	8	-0.148964	12	2.912	-0.0803177	18	-0.0594967	9	2.912	0.0319936	13	0.0271933	14	2.912	-0.0166775	9	0.0713316	8	2.912	0.0547945	9	-0.1	8
2.928	-0.0588563	8	0.161726	10	2.928	0.045418	13	0.0703853	16	2.928	0.105184	10	0.109399	21	2.928	0.101285	21	0.0262183	14	2.928	-0.0013138	6	-0.0191466	10	2.928	0	12	-0.0454545	8
2.944	0.0399636	10	-0.0189023	8	2.944	0.105225	9	0.0666295	11	2.944	0.138294	19	0.134639	13	2.944	-0.0453819	11	0.0661922	8	2.944	-0.0013138	9	-0.055289	7	2.944	0.0163934	9	0.112676	9
2.96	0.192268	12	-3.50953e-05	9	2.96	0.127234	8	0.0163578	12	2.96	0.0424721	15	0.0921874	14	2.96	-0.15056	18	0.201332	13	2.96	-0.112246	9	0.0611141	7	2.96	-0.0384615	11	0.186441	11
2.976	-0.150713	6	-0.140029	9	2.976	-0.0161635	12	0.0587866	8	2.976	0.0854837	17	-0.0470654	16	2.976	0.0965196	13	-0.0965094	10	2.976	0.134149	5	0.0268202	15	2.976	0.0892857	15	0.0727273	9
2.992	0.150905	5	0.172375	8	2.992	-0.145483	11	-0.0213109	11	2.992	0.013863	11	0.0382678	14	2.992	-0.165741	13	-0.0470654	11	2.992	0.0256795	8	-0.0793199	12	2.992	-0.0243902	7	0.04	13
3.008	0.0142501	12	-3.50953e-05	13	3.008	0.130396	7	-0.117677	10	3.008	0.0911652	14	-0.128415	7	3.008	0.0846058	15	0.121298	8	3.008	-0.0013138	5	-0.119765	7	3.008	0.166667	5	-0.16129	5
3.024	-0.0555885	8	0.121913	12	3.024	0.07269	14	0.117609	12	3.024	0.0369437	12	0.0154923	16	3.024	-0.0108728	16	0.0129684	16	3.024	0.0309045	12	0.141409	7	3.024	0.205882	7	-0.16129	10
3.04	-3.50953e-05	9	0.0142501	6	3.04	0.117609	14	0.161726	11	3.04	0.240774	13	-0.0678687	19	3.04	0.0614939	13	0.315614	14	3.04	-0.0013138	15	0.085548	7	3.04	0.0952381	13	-0.136364	12
3.056	0.130396	11	0.0155894	10	3.056	-0.0161635	11	0.0655367	11	3.056	0.0898842	17	-0.072985	12	3.056	0.0293906	13	-0.0613934	14	3.056	-0.0811916	3	0.175006	16	3.056	0.162791	11	-0.0178571	9
3.072	-0.114316	10	-0.118674	5	3.072	0.045418	8	0.207508	13	3.072	0.204458	23	0.075339	17	3.072	0.060954	15	0.00119008	17	3.072	-0.0013138	10	-0.0013138	5	3.072	0.0625	8	0.105263	10
3.088	0.0768857	13	-0.12503	10	3.088	-0.0328208	8	-0.0714608	8	3.088	0.0293906	18	-0.0488752	10	3.088	-0.0789202	12	0.0193927	14	3.088	0.0755235	9	0.134919	9	3.088	0.149254	14	0.0727273	9
3.104	0.304309	13	-0.0615711	8	3.104	-3.50953e-05	8	0.124962	7	3.104	-0.0840346	12	-0.0832644	11	3.104	-0.0373207	16	0.0488603	8	3.104	0.141409	12	0.0894972	5	3.104	-0.0909091	12	-0.0666667	9
3.12	-0.0363974	2	-0.0909404	9	3.12	-0.147087	10	0.0293757	15	3.12	0.0560425	14	0.051877	14	3.12	0.0161326	7	-0.114363	10	3.12	-0.09975	4	-0.0538688	6	3.12	-0.0188679	10	-0.0819672	13
3.136	0.019195	9	0.045418	20	3.136	0.0587866	11	-0.0526646	6	3.136	-0.115259	15	0.183145	17	3.136	-0.0123399	15	0.11397	17	3.136	0.0280615	7	0.0203979	10	3.136	-0.178571	6	0.150943	7
3.152	0.0999621	8	0.128994	8	3.152	-0.054087	16	0.0293757	6	3.152	0.0614939	11	0.0424721	12	3.152	0.0488603	10	0.277198	15	3.152	0.0833392	11	0.0246278	6	3.152	0.0322581	13	0.105263	9
3.168	0.0425167	9	0.117609	9	3.168	-0.0345166	13	-0.0312839	8	3.168	0.010635	19	-0.10022	17	3.168	0.11668	8	-0.184297	13	3.168	0.0462485	10	-0.0477585	14	3.168	0.121951	10	-0.0363636	8
3.184	-0.0526646	5	-0.120512	14	3.184	0.149215	15	0.0155894	7	3.184	0.311674	16	0.156246	17	3.184	0.0538775	13	-0.0898466	12	3.184	-0.069009	8	-0.11877	16	3.184	-0.117647	15	0.2	14
3.2	0.333294	12	-3.50953e-05	7	3.2	0.0376995	13	0.128994	9	3.2	-0.0625315	15	0.0757334	15	3.2	0.144168	18	0.0271933	12	3.2	-0.126108	12	0.037101	9	3.2	-0.0714286	5	0.266667	4
3.216	0.0399636	9	-0.111141	11	3.216	-0.0909404	6	-0.0454879	9	3.216	-0.0201129	20	0.309022	15	3.216	0.0412338	9	0.128575	8	3.216	0.109683	15	-0.0382984	13	3.216	0.1	7	-0.05	12
3.232	0.106345	8	-0.0519811	14	3.232	0.120651	9	-0.0986225	8	3.232	0.222115	11	0.222115	14	3.232	0.0781904	18	0.058393	13	3.232	-0.0987213	12	-0.0873876	9	3.232	0.150943	3	-0.111111	15
3.248	0.0999621	8	0.127234	15	3.248	0.142818	9	-0.0345166	8	3.248	0.0451937	10	0.105184	18	3.248	0.0538775	16	-0.0504238	16	3.248	0.109683	8	0.189007	7	3.248	0.0416667	9	-0.0298507	10
3.264	-0.0298847	10	0.0655367	11	3.264	0.0142501	10	-3.50953e-05	8	3.264	0.00119008	14	0.0568042	8	3.264	0.051877	12	-0.0129116	8	3.264	-0.0397208	6	0.0675734	7	3.264	0.166667	7	0.485714	12
3.28	-0.0909404	11	-3.50953e-05	12	3.28	-0.0408499	9	-0.135164	9	3.28	-0.0223686	10	-0.0405302	10	3.28	0.0369437	16	0.0149045	13	3.28	0.0755235	11	-0.042921	15	3.28	-0.111111	4	0.0425532	13
3.296	0.0475824	7	0.0148898	10	3.296	-0.0563709	13	0.0376995	9	3.296	0.0451937	10	0.121298	10	3.296	0.058393	14	-0.143769	7	3.296	-0.181319	5	-0.254542	9	3.296	-0.0851064	5	0.0526316	12
3.312	0.0117292	12	-0.107723	9	3.312	-0.12503	15	-3.50953e-05	9	3.312	-0.0108728	15	-0.0171811	15	3.312	-0.0529351	9	0.00119008	13	3.312	0.0309045	11	0.276301	14	3.312	-0.0909091	18	0.142857	14
3.328	0.0768857	11	-0.0519811	10	3.328	-0.200025	11	-0.0435117	10	3.328	0.109399	14	0.013863	23	3.328	0.0149045	18	0.0781904	10	3.328	-0.148122	7	-0.137449	7	3.328	-0.0465116	11	-0.03125	7
3.344	-0.114316	9	0.0155894	11	3.344	-3.50953e-05	7	-0.0178916	16	3.344	0.0971724	15	-0.0223686	11	3.344	0.0351259	11	-0.0388612	6	3.344	-0.0811916	7	0.194957	5	3.344	-0.0714286	17	0.0847458	6
3.36	-0.0169836	11	0.0181461	10	3.36	0.0307331	12	0.214246	9	3.36	0.163085	19	0.00119008	14	3.36	-0.155681	10	0.0216215	11	3.36	0.0363761	11	-0.0013138	7	3.36	-0.135135	10	0.114754	9
3.376	-0.0312839	8	0.120651	4	3.376	0.0475824	5	0.0999621	8	3.376	0.0282475	20	0.0133993	16	3.376	-0.113262	16	-0.18332	15	3.376	-0.0627613	9	-0.0376261	9	3.376	-0.03125	13	0.0181818	10
3.392	0.0307331	9	0.156211	16	3.392	0.0163578	11	0.0999621	15	3.392	0.0424721	12	-0.0129116	17	3.392	0.0482995	16	0.209667	15	3.392	-0.102419	6	0.0894972	6	3.392	0.0571429	7	0.0869565	13
3.408	0.157856	13	0.159961	9	3.408	0.07269	7	0.0847082	5	3.408	0.0412338	13	0.132884	15	3.408	0.00119008	11	0.0369437	13	3.408	-0.104092	12	-0.0013138	17	3.408	0.0655738	9	-0.109589	10
3.424	-0.0555885	13	-0.17394	11	3.424	-0.0454879	14	0.0555187	13	3.424	0.033484	12	-0.0678687	11	3.424	0.0143632	6	0.00119008	15	3.424	-0.0697044	11	-0.167688	11	3.424	0.0526316	8	-0.186047	10
3.44	-0.0328208	11	0.019195	8	3.44	-0.115415	14	-3.50953e-05	13	3.44	0.0614939	12	-0.0557033	18	3.44	-0.0464909	14	-0.0215654	12	3.44	0.0123673	12	-0.07812	12	3.44	-0.0875	12	0.0666667	5
3.456	0.045418	8	-0.0519811	12	3.456	-3.50953e-05	8	0.0806077	11	3.456	-0.111333	20	0.157567	13	3.456	0.152258	13	-0.0396787	15	3.456	0.355694	11	-0.151057	14	3.456	0.129032	8	-0.1	10
3.472	0.142818	9	-3.50953e-05	11	3.472	-0.0909404	15	0.29087	8	3.472	0.0466937	19	0.144168	12	3.472	0.0781904	13	0.0236875	10	3.472	-0.101156	4	-0.0225612	9	3.472	-0.0754717	7	-0.118644	11
3.488	-0.0274313	9	0.0338621	13	3.488	0.120651	9	-0.0345166	6	3.488	-0.128035	15	0.0943032	16	3.488	-0.0286982	12	0.305679	14	3.488	0.15072	8	0.190838	8	3.488	0.12069	3	-0.116279	8
3.504	0.0240605	13	0.0142501	13	3.504	0.120651	12	0.089248	13	3.504	0.0812698	16	0.00119008	14	3.504	0.0781904	13	0.170554	15	3.504	-0.200945	7	-0.0670053	8	3.504	-0.0555556	8	-0.142857	7
3.52	-0.084369	9	0.324961	8	3.52	-0.0435117	8	0.0322219	5	3.52	-0.177669	20	0.0282475	10	3.52	-0.010452	15	-0.0373207	9	3.52	0.161332	10	0.0512557	13	3.52	0.0322581	8	-0.0526316	7
3.536	-0.100031	12	0.17738	11	3.536	0.0338621	6	-0.0417002	5	3.536	0.0882318	16	-0.181799	19	3.536	0.0482995	12	-0.0100595	6	3.536	0.165206	5	-0.0987213	7	3.536	0.150943	9	0	8
3.552	-0.0200344	13	-0.229532	12	3.552	0.0596646	13	-0.166694	13	3.552	0.0161326	10	0.144168	6	3.552	0.251338	19	0.176325	11	3.552	-0.0013138	8	-0.134425	12	3.552	-0.0869565	13	0.0142857	13
3.568	-3.50953e-05	13	0.0376995	17	3.568	0.0768857	8	-0.0519811	9	3.568	0.218727	14	-0.134149	10	3.568	-0.024158	14	0.0396938	18	3.568	0.0833392	10	-0.106409	14	3.568	0.234043	6	-0.148936	4
3.584	-3.50953e-05	7	0.0999621	7	3.584	-0.220363	16	0.057106	8	3.584	0.101285	11	0.0911652	6	3.584	0.0488603	11	0.0293906	18	3.584	0.18772	6	-0.0845191	17	3.584	0.0526316	17	0.0727273	7
3.6	-0.100031	8	-0.163293	4	3.6	-0.0417002	4	-3.50953e-05	9	3.6	-0.044741	9	0.233045	15	3.6	0.0345603	7	0.0176023	10	3.6	-0.0298454	10	0.10384	13	3.6	-0.02	6	0.304348	9
3.616	-0.12503	11	0.123039	8	3.616	0.0475824	14	-0.0141191	5	3.616	0.063755	13	0.0661922	15	3.616	0.0747939	9	0.163085	9	3.616	-0.0166775	9	-0.0013138	16	3.616	-0.142857	6	-0.0188679	9
3.632	-0.0363974	8	-0.168858	5	3.632	-0.0781569	11	0.0999621	4	3.632	0.104736	14	0.28947	18	3.632	0.0716844	16	-0.138262	4	3.632	0.0309045	9	-0.0600508	10	3.632	0.0377358	8	-0.0384615	11
3.648	-0.213508	11	-0.0169836	9	3.648	-3.50953e-05	9	0.282569	17	3.648	0.170554	17	0.0282475	16	3.648	-0.010452	11	-0.107663	14	3.648	0.0363761	11	0.0675734	10	3.648	0.0526316	9	-0.0526316	7
3.664	0.0434418	8	0.134577	8	3.664	0.176431	10	-0.253753	9	3.664	0.0482995	13	0.105184	15	3.664	0.0614939	11	0.0781904	19	3.664	0.170951	12	0.0938227	10	3.664	0.0588235	4	-0.0615385	6
3.68	0.0322219	8	-0.100031	19	3.68	0.163895	8	0.153807	12	3.68	0.0282475	13	-0.0703355	16	3.68	-0.0123399	20	0.104736	11	3.68	-0.0013138	15	-0.065734	15	3.68	-0.2	9	-0.0344828	12
3.696	-0.0645487	12	-0.0875315	9	3.696	-0.0526646	7	0.134577	11	3.696	0.0911652	9	0.0965196	12	3.696	-0.0274172	13	-0.0251586	10	3.696	0.0159057	18	0.180352	13	3.696	0.0816327	11	-0.0677966	9
3.712	0.026991	11	-0.081999	7	3.712	-0.131177	17	-0.112933	11	3.712	0.0560425	16	0.0244722	9	3.712	0.00119008	20	0.123251	16	3.712	0.0123673	15	-0.0013138	11	3.712	0.0727273	8	-0.111111	14
3.728	-0.0400336	9	0.045418	13	3.728	0.0655367	5	-0.20898	11	3.728	0.251338	15	0.149963	11	3.728	-0.0789202	17	0.0781904	10	3.728	0.0294174	11	-0.179566	12	3.728	-0.0666667	13	0.0847458	13
3.744	-3.50953e-05	9	-0.0189023	5	3.744	-0.0454879	16	0.0847082	8	3.744	0.0466937	19	-0.072985	15	3.744	0.151315	8	0.0437895	16	3.744	0.0792422	7	-0.0137969	8	3.744	0.125	8	0.05	6
3.76	0.149961	8	0.0596646	10	3.76	-0.0286055	6	0.159961	10	3.76	0.117085	23	0.161319	16	3.76	-0.0703355	9	0.104736	13	3.76	-0.0726349	11	-0.0013138	12	3.76	-0.0677966	6	0.127273	7
3.776	0.062463	12	-3.50953e-05	13	3.776	0.026991	17	0.0499633	11	3.776	0.0121918	16	0.118944	6	3.776	0.0726913	10	-0.0464909	14	3.776	0.0641849	10	-0.233742	7	3.776	0.04	13	-0.02	6
3.792	0.195083	10	0.0999621	9	3.792	-3.50953e-05	9	-0.0526646	13	3.792	0.0271933	13	0.050748	9	3.792	-0.0598668	7	0.0747939	7	3.792	0.233816	9	0.0256795	15	3.792	0.0943396	10	-0.0384615	7
3.808	-0.0147404	9	-0.0384952	8	3.808	0.0136631	10	0.0163578	14	3.808	-0.0208152	11	0.0306347	15	3.808	-0.0113251	16	0.063755	10	3.808	0.0168449	9	0.0713316	7	3.808	-0.0298507	9	0.285714	15
3.824	0.210487	13	0.238056	6	3.824	-0.086988	8	0.0869189	8	3.824	0.11668	16	0.361964	10	3.824	-0.127715	18	0.0781904	21	3.824	0.0512557	8	0.0938227	10	3.824	-0.2	7	0.166667	5
3.84	-0.0615711	7	0.0172057	9	3.84	-3.50953e-05	11	-0.074659	3	3.84	0.0149045	15	-0.145102	20	3.84	-0.0577115	15	-0.0898466	15	3.84	-0.0645111	8	0.180352	7	3.84	0.25	5	0.028169	9
3.856	0.0322219	11	0.062463	16	3.856	0.0172057	13	0.0999621	10	3.856	0.164111	14	-0.024158	10	3.856	0.0846058	13	-0.115259	14	3.856	0.0168449	10	-0.106409	11	3.856	0.05	6	0.142857	10
3.872	-0.0286055	7	0.0307331	8	3.872	-0.0312839	14	0.0703853	16	3.872	0.0500228	9	0.213835	14	3.872	0.138294	11	-0.0604305	11	3.872	-0.0142833	8	-0.0013138	10	3.872	-0.0169492	11	0.169231	9
3.888	-0.0345166	11	0.035678	14	3.888	0.0999621	5	0.156211	10	3.888	-0.0598668	11	-0.0898466	15	3.888	-0.108558	11	0.0781904	10	3.888	-0.0325201	16	-0.0013138	6	3.888	-0.0666667	11	0.181818	10
3.904	-3.50953e-05	15	-0.12503	6	3.904	-0.0645487	12	0.0847082	8	3.904	-0.0621858	23	0.0412338	11	3.904	-0.0803177	17	-0.0423443	15	3.904	-0.0575693	9	-0.103193	11	3.904	0.25	4	-0.285714	10
3.92	-0.0213109	11	-0.0298847	11	3.92	-0.176497	11	-0.0178916	10	3.92	0.175238	18	-0.0208152	10	3.92	0.00119008	12	0.110666	7	3.92	-0.0831554	15	0.0280615	11	3.92	0	7	0.136364	18
3.936	0.105225	8	-3.50953e-05	10	3.936	0.019195	16	0.204042	9	3.936	0.0244722	11	0.0229539	21	3.936	0.151315	18	-0.114363	21	3.936	-0.0013138	13	0.134149	12	3.936	-0.0384615	8	0.08	11
3.952	0.210487	12	0.0148898	8	3.952	0.106345	15	0.109337	11	3.952	0.109399	12	-0.0142134	12	3.952	0.227143	14	0.0253137	9	3.952	-0.119765	10	0.0755235	5	3.952	-0.0147059	8	0.225806	8
3.968	0.232519	9	-0.136393	17	3.968	0.130396	13	-0.178598	13	3.968	0.00119008	15	0.0593906	18	3.968	0.0726913	10	0.0500228	16	3.968	-0.0013138	11	0.0929249	10	3.968	-0.0961538	11	0.1	13
3.984	0.057106	15	-0.0476523	3	3.984	-0.0909404	9	0.0172057	12	3.984	-0.0770422	9	0.0324749	16	3.984	0.0125669	9	0.175238	12	3.984	0.192559	14	-0.0201559	8	3.984	0.0526316	6	-0.0588235	10
4	0.10444	9	0.10444	7	4	0.123039	7	0.238766	15	4	-0.0118128	20	-0.0300994	12	4	0.0593906	9	-0.106107	13	4	0.127592	17	0.0150588	11	4	-0.0188679	14	0	7
4.016	-0.188705	13	0.111073	14	4.016	-0.0135481	8	0.0869189	8	4.016	0.108433	13	0.22861	14	4.016	0.0819155	9	0.0293906	12	4.016	-0.0013138	13	-0.0013138	13	4.016	0.0655738	7	0.0714286	12
4.032	-0.0781569	12	-0.107723	15	4.032	0.0399636	6	-0.081999	10	4.032	0.0734283	20	0.10438	9	4.032	0.101285	17	0.0846058	14	4.032	0.0440863	14	0.0246278	17	4.032	-0.137931	7	-0.0555556	9
4.048	0.0224361	11	0.186401	6	4.048	-0.083365	8	-0.0500332	5	4.048	-0.0868448	10	0.0702261	12	4.048	-0.108558	9	0.0369437	11	4.048	-0.250821	6	-0.200945	12	4.048	0.027027	6	0.0487805	8
4.064	0.0338621	11	-0.0755037	9	4.064	0.136948	16	-0.200025	15	4.064	0.0447155	12	-0.0087229	9	4.064	0.016833	10	0.138294	13	4.064	-0.0726349	9	-0.0793199	8	4.064	-0.0526316	9	0.0869565	7
4.08	-3.50953e-05	9	0.0999621	13	4.08	-0.185211	6	-0.12503	10	4.08	0.199006	12	-0.0423443	16	4.08	0.058393	14	-0.111333	13	4.08	-0.106409	6	0.209052	6	4.08	-0.037037	9	0.163934	7
4.096	-0.0141191	12	-0.086988	10	4.096	-0.12503	12	0.0416302	8	4.096	0.0911652	13	0.123251	22	4.096	0.0747939	11	0.0149045	13	4.096	-0.132243	12	0.0386377	6	4.096	0.0625	18	-0.150685	5
4.112	-3.50953e-05	8	-0.0500332	8	4.112	-0.0476523	10	0.0307331	15	4.112	0.013863	12	-0.111333	11	4.112	0.0271933	16	0.323906	10	4.112	0.0755235	8	-0.158935	9	4.112	0.22	8	0.0425532	10
4.128	-0.065822	14	-3.50953e-05	13	4.128	0.105225	12	-0.148964	9	4.128	0.0357109	12	-0.0423443	10	4.128	-0.106107	13	-0.15815	13	4.128	0.158543	11	-0.0920815	8	4.128	-0.0714286	12	0.0149254	16
4.144	-0.0714608	14	-0.0169836	5	4.144	0.124962	10	-0.0800318	12	4.144	-0.0594967	5	-0.131084	14	4.144	-0.0345697	12	-0.0142134	16	4.144	-0.069009	9	0.248521	6	4.144	-0.02	6	0.114754	13
4.16	0.0499633	16	0.0689283	12	4.16	-0.0345166	12	0.120651	12	4.16	0.058393	16	0.0808149	14	4.16	0.11397	10	-0.0333365	22	4.16	-0.0397208	11	-0.0670053	7	4.16	0.0338983	9	0	9
4.176	0.0322219	8	0.045418	11	4.176	-0.0178916	13	0.274154	9	4.176	0.0726913	14	0.176325	6	4.176	0.0133993	9	-0.18516	14	4.176	0.121641	10	0.0168449	13	4.176	0.0735294	8	0	6
4.192	0.0547577	15	0.0376995	14	4.192	-0.0408499	15	0.341425	4	4.192	0.0429021	15	0.0149045	18	4.192	0.0244722	11	-0.072985	9	4.192	-0.0311229	8	0.0894972	12	4.192	0.134615	9	0.333333	13
4.208	-3.50953e-05	16	0.124962	8	4.208	-3.50953e-05	8	-0.111141	13	4.208	0.11668	6	0.0412338	9	4.208	0.0747939	6	-0.0488752	14	4.208	0.134149	9	0.0878752	15	4.208	-0.0434783	14	-0.0243902	7
4.224	0.0126227	7	-3.50953e-05	13	4.224	-0.0435117	12	0.114716	19	4.224	-0.0725946	17	-0.0643184	19	4.224	0.0512435	8	0.016833	14	4.224	-0.0174209	9	0.278523	11	4.224	0.0217391	9	0.0727273	11
4.24	0.207508	12	-3.50953e-05	9	4.24	0.035678	10	0.0499633	5	4.24	0.0161326	14	0.187769	10	4.24	0.0118407	6	-0.104224	12	4.24	0.116215	8	-0.130969	8	4.24	0.0454545	8	0.109375	9
4.256	0.187461	17	0.0806077	7	4.256	-0.0781569	7	-0.0435117	19	4.256	-0.0803177	14	0.0154923	11	4.256	-0.0470654	12	0.0965196	10	4.256	0.0792422	11	0.0541767	9	4.256	0.157895	9	-0.22449	9
4.272	0.224098	11	-0.12503	13	4.272	0.019195	8	0.161726	11	4.272	0.149462	16	0.0836246	14	4.272	0.11668	15	0.0143632	17	4.272	-0.0447298	8	-0.0225612	13	4.272	0.135593	5	-0.0178571	5
4.288	0.199961	14	0.089248	5	4.288	0.215345	10	-0.0526646	6	4.288	0.0614939	11	-0.0358942	16	4.288	0.0618593	11	0.144168	11	4.288	-0.0512414	7	-0.0726349	8	4.288	-0.101266	10	0.0204082	14
4.304	0.238056	6	-0.132105	12	4.304	0.0832958	10	0.0475824	9	4.304	-0.0703355	13	-0.0488752	16	4.304	0.28947	12	0.161319	20	4.304	-0.0811916	10	-0.0886785	10	4.304	-0.145455	8	0.117647	11
4.32	-0.081999	10	0.133295	11	4.32	-0.0161635	11	0.117609	10	4.32	0.0389673	17	0.0271933	11	4.32	-0.0703355	15	0.0429021	15	4.32	-0.0488642	5	-0.035748	12	4.32	-0.148936	7	0	9
4.336	-0.200025	16	0.249961	14	4.336	0.045418	13	-0.035748	14	4.336	0.0971724	8	0.0293906	9	4.336	0.0593906	13	0.0971724	15	4.336	-0.182806	5	0.0557624	9	4.336	-0.0909091	9	-0.0169492	3
4.352	0.142818	9	0.0943018	17	4.352	0.0999621	9	0.0768857	12	4.352	-0.0118128	19	-0.0529351	15	4.352	-0.0113251	25	-0.0157799	7	4.352	-0.0726349	13	0.085548	8	4.352	0.0454545	9	0.0181818	9
4.368	0.111073	14	-0.0417002	17	4.368	0.0525948	10	0.0943018	14	4.368	-0.0577115	18	0.0808149	15	4.368	0.0236875	16	-0.00902637	10	4.368	0.0534164	9	0.085548	7	4.368	0.0588235	8	0.0192308	9
4.384	-0.0862384	16	-3.50953e-05	14	4.384	0.07269	8	-0.067829	10	4.384	0.0538775	16	0.127884	15	4.384	0.00119008	13	-0.0655663	9	4.384	0.0541767	9	0.222661	9	4.384	0.0625	13	-0.232143	8
4.4	-0.164207	11	-0.0286055	16	4.4	0.089248	6	0.062463	5	4.4	0.231067	15	-0.0926922	13	4.4	-0.0251586	13	-0.163776	15	4.4	0.0363761	9	0.0721329	9	4.4	0.0454545	11	-0.0273973	9
4.416	-0.074659	10	0.106345	11	4.416	-0.102072	8	-0.139269	10	4.416	-0.112377	12	0.0712615	19	4.416	0.173738	6	-0.0864321	12	4.416	-0.09975	11	-0.117404	10	4.416	0.0149254	6	0.142857	4
4.432	-0.0476523	9	0.045418	12	4.432	0.262256	5	0.224098	13	4.432	-0.0108728	15	-0.174768	9	4.432	0.241338	3	0.0716844	14	4.432	0.189007	11	-0.0567881	3	4.432	-0.168831	5	-0.0140845	12
4.448	0.019195	12	0.137461	8	4.448	-0.0189023	5	-0.074659	10	4.448	-0.0118128	19	-0.133158	14	4.448	-0.0286982	10	0.132884	10	4.448	-0.0831554	9	-0.0013138	7	4.448	0.0597015	14	-0.0588235	15
4.464	-0.0986225	7	0.0136631	8	4.464	-3.50953e-05	10	-0.220363	11	4.464	0.105184	16	0.11397	14	4.464	0.00119008	18	0.0244722	8	4.464	0.0583184	10	0.116215	12	4.464	-0.0344828	5	-0.047619	14
4.48	0.0293757	9	0.0703853	9	4.48	0.105225	9	-0.067829	6	4.48	0.153489	10	0.0836246	17	4.48	-0.0832644	14	0.0933845	6	4.48	-0.0013138	9	-0.0964026	10	4.48	-0.0588235	10	-0.131148	12
4.496	0.0740368	6	-0.0263499	12	4.496	-0.12503	9	0.193991	11	4.496	-0.0123399	9	0.0500228	12	4.496	-0.0935382	13	-0.228122	7	4.496	-0.154895	5	-0.0752759	11	4.496	-0.08	9	-0.016129	13
4.512	0.111073	7	0.0847082	10	4.512	-0.0384952	10	-0.0714608	9	4.512	0.0726913	12	-0.0373207	15	4.512	0.00119008	16	-0.0621858	17	4.512	0.15072	15	0.134149	15	4.512	-0.111111	7	0.0487805	10
4.528	0.0999621	11	0.134577	5	4.528	0.0307331	9	-0.0286055	13	4.528	0.00119008	14	-0.116003	16	4.528	0.196453	8	-0.0470654	10	4.528	0.0474087	14	-0.0627613	5	4.528	0.0454545	10	-0.153846	4
4.544	0.181779	8	-0.115415	12	4.544	-0.0253506	13	-0.0986225	10	4.544	-0.0157799	17	0.0716844	10	4.544	0.0965196	9	0.033484	11	4.544	-0.0862891	10	0.201652	12	4.544	0.0555556	7	-0.118644	5
4.56	0.192268	9	-0.222246	11	4.56	-0.161318	11	0.135555	6	4.56	0.21672	9	0.0262183	18	4.56	-0.0464909	17	-0.0682106	13	4.56	0.158543	10	-0.0013138	7	4.56	0.1	13	0.134615	9
4.576	0.0259381	14	0.111073	9	4.576	0.0920675	13	-3.50953e-05	13	4.576	0.156246	14	0.231067	16	4.576	-0.0789202	12	0.0781904	9	4.576	0.0541767	7	-0.0191466	11	4.576	0	11	-0.03125	10
4.592	0.0475824	5	0.237249	9	4.592	0.028133	11	-0.0685255	8	4.592	-0.0770422	12	0.172376	12	4.592	-0.0388612	10	-0.0703355	17	4.592	0.141409	9	0.0343568	11	4.592	0.0958904	8	-0.112903	11
4.608	0.128994	10	-0.107723	7	4.608	-0.0200344	12	0.128994	12	4.608	0.013863	15	0.138808	10	4.608	-0.0822587	17	-0.0396787	12	4.608	0.0168449	11	0.0190686	10	4.608	0.0869565	12	-0.0588235	11
4.624	-0.0615711	10	-0.117677	8	4.624	-0.0588563	6	0.0136631	11	4.624	-0.0135338	12	0.00119008	14	4.624	0.0154923	12	-0.0215654	15	4.624	-0.0538688	8	-0.165206	8	4.624	0.027027	12	0	4
4.64	-0.0417002	6	-0.258086	10	4.64	0.0869189	11	-0.086988	11	4.64	0.161319	15	0.110666	19	4.64	0.0943032	15	0.0382678	12	4.64	0.0675734	18	-0.106409	9	4.64	-0.0862069	10	0.0655738	9
4.656	0.109337	11	-0.0645487	8	4.656	-0.0363974	12	0.130396	9	4.656	0.156657	9	0.0555954	15	4.656	-0.0703355	12	-0.199143	7	4.656	0.234885	6	-0.0758277	8	4.656	0.0294118	7	-0.137931	14
4.672	-0.0645487	9	0.10444	9	4.672	0.142818	15	0.135555	14	4.672	0.0244722	19	-0.0358942	12	4.672	-0.0142134	13	-0.0808905	21	4.672	-0.0191466	9	0.0802288	11	4.672	0.109375	11	-0.0961538	8
4.688	0.134577	9	0.0307331	7	4.688	-0.0625326	11	-0.0961849	8	4.688	0.00119008	10	0.0479693	17	4.688	-0.0864321	9	0.0229539	11	4.688	0.0534164	9	0.0574413	9	4.688	0.0930233	8	-0.0909091	10
4.704	0.0555187	14	0.0142501	14	4.704	0.0399636	10	0.303532	9	4.704	0.132884	9	0.132884	12	4.704	0.0846058	22	0.00119008	10	4.704	0.0411881	8	0.085548	14	4.704	-0.0285714	6	-0.0754717	15
4.72	0.0555187	11	-0.164207	6	4.72	-0.0384952	17	0.0370007	8	4.72	0.138294	19	0.189564	13	4.72	0.0618593	13	0.0819155	11	4.72	-0.0376261	10	-0.0013138	11	4.72	0.135593	11	-0.209677	15
4.736	0.0172057	9	-0.189681	13	4.736	0.204042	12	0.062463	14	4.736	0.057429	13	-0.0957213	10	4.736	0.0781904	15	-0.0333365	9	4.736	-0.0013138	5	0.0675734	6	4.736	-0.0714286	11	-0.157143	3
4.752	-0.083365	17	-0.145483	11	4.752	0.0155894	10	-0.129062	14	4.752	0.109399	7	-0.0223686	7	4.752	-0.0142134	12	0.00119008	14	4.752	-0.182806	14	-0.07812	10	4.752	-0.0615385	9	0	12
4.768	0.0768857	10	-0.145483	13	4.768	0.0547577	9	0.109337	2	4.768	0.00119008	10	0.0319936	10	4.768	0.0593906	11	0.063755	10	4.768	-0.0512414	12	0.116215	13	4.768	0	14	0	10
4.784	0.0525948	10	0.159961	8	4.784	0.0768857	12	0.019195	10	4.784	0.211861	7	0.0757334	9	4.784	0.016833	17	0.366691	14	4.784	-0.191444	4	0.0512557	7	4.784	0	11	0	8
4.8	0.062463	13	0.0499633	9	4.8	-0.074659	12	0.133295	9	4.8	0.193638	9	0.11668	12	4.8	-0.119469	16	0.101285	12	4.8	0.10384	7	-0.0873876	14	4.8	0.12069	14	-0.153846	17
4.816	0.0655367	18	-0.105294	12	4.816	-3.50953e-05	7	-0.12503	8	4.816	0.0538775	14	-0.0735387	10	4.816	0.0808149	11	0.109399	20	4.816	0.127592	12	-0.0575693	7	4.816	0.345455	8	0.0735294	6
4.832	0.130396	10	0.208294	8	4.832	-0.0934891	10	0.106345	14	4.832	0.175238	12	0.179898	10	4.832	0.109399	12	0.251338	13	4.832	-0.0488642	8	-0.0845191	11	4.832	0.0487805	4	0	14
4.848	0.333294	18	0.0370007	8	4.848	0.057106	15	-0.183125	11	4.848	0.193638	16	0.240144	17	4.848	0.118944	13	-0.0577115	15	4.848	-0.0538688	14	0.0641849	13	4.848	-0.0363636	8	0.0434783	6
4.864	-0.0200344	13	0.067924	10	4.864	0.161726	12	-3.50953e-05	7	4.864	-0.0557033	9	0.123251	11	4.864	0.0836246	21	0.058393	11	4.864	0.152392	7	0.0440863	13	4.864	0.111111	8	-0.16129	8
4.88	0.166628	19	0.202088	10	4.88	0.26083	21	0.25922	9	4.88	-0.0594967	16	0.114931	11	4.88	-0.133158	10	0.0149045	9	4.88	0.069029	9	0.0168449	11	4.88	0.142857	7	-0.08	6
4.896	0.219139	24	0.193238	20	4.896	0.22468	23	0.222183	11	4.896	0.0466937	13	-0.119469	9	4.896	-0.0789202	11	-0.0300994	12	4.896	-0.0575693	9	0.0675734	16	4.896	-0.145455	13	0.142857	10
4.912	0.267402	39	0.216379	20	4.912	0.209263	17	0.194405	26	4.912	0.222115	13	-0.0634126	16	4.912	-0.0118128	21	0.063755	18	4.912	0.165206	10	0.108463	15	4.912	-0.107692	6	0.0847458	12
4.928	0.285196	56	0.117609	23	4.928	0.201259	31	0.0858999	18	4.928	0.108433	16	-0.0188346	17	4.928	-0.0822587	12	0.187043	16	4.928	0.155847	9	0.0492591	9	4.928	-0.0526316	13	0.0294118	7
4.944	0.317809	70	0.302592	35	4.944	0.239961	33	0.322542	25	4.944	0.0109101	15	-0.0438119	13	4.944	-0.0770422	11	0.0193927	11	4.944	0.248521	11	0.258261	12	4.944	0.142857	8	0.0555556	7
4.96	0.321456	81	0.243658	70	4.96	0.38178	70	0.264783	42	4.96	0.0808149	22	0.0808149	13	4.96	-0.0108728	13	0.156246	8	4.96	0.180352	22	0.0246278	12	4.96	0.0625	15	-0.153846	11
4.976	0.342636	123	0.328222	77	4.976	0.315314	58	0.28837	60	4.976	0.0121918	8	0.00119008	10	4.976	0.0500228	19	0.00119008	15	4.976	0.10727	20	0.240279	15	4.976	0.105263	8	0.0204082	15
4.992	0.294377	190	0.352234	107	4.992	0.277017	118	0.311436	79	4.992	0.063755	13	0.0379277	15	4.992	-0.0188346	17	0.060954	19	4.992	0.185628	32	-0.055289	16	4.992	-0.169492	9	0.277778	12
5.008	0.31873	266	0.357779	161	5.008	0.32293	167	0.322904	128	5.008	0.0860193	22	0.11558	15	5.008	0.127884	13	0.0716844	15	5.008	0.34124	35	0.194957	18	5.008	-0.139241	14	0.103896	13
5.024	0.363221	345	0.377739	231	5.024	0.30089	218	0.372527	191	5.024	0.0760319	23	0.101285	20	5.024	0.00119008	17	-0.0544388	10	5.024	0.233816	41	0.21281	37	5.024	0.1875	9	0.0816327	14
5.04	0.33663	464	0.341576	305	5.04	0.335154	310	0.362324	270	5.04	0.0764538	27	0.423285	29	5.04	0.135327	22	0.057429	16	5.04	0.25218	61	0.213714	54	5.04	0.0869565	4	0.0909091	6
5.056	0.333618	705	0.36468	436	5.056	0.339469	487	0.363514	377	5.056	0.255776	28	0.144168	32	5.056	0.0154923	22	0.293786	16	5.056	0.282976	91	0.314493	52	5.056	0.222222	8	0.05	12
5.072	0.350209	871	0.334217	573	5.072	0.329619	644	0.335472	529	5.072	0.0903457	46	0.168786	29	5.072	0.191111	27	0.111461	13	5.072	0.263502	136	0.31118	78	5.072	0.0357143	9	0.113636	7
5.088	0.360335	1164	0.36804	781	5.088	0.348142	862	0.344659	734	5.088	0.205634	56	0.229908	39	5.088	0.103083	33	0.15304	29	5.088	0.329307	188	0.280016	96	5.088	0.152174	9	0.0588235	12
5.104	0.35179	1465	0.349129	977	5.104	0.334003	1231	0.342221	935	5.104	0.136078	67	0.20375	60	5.104	0.167988	29	0.202516	35	5.104	0.362479	210	0.309064	151	5.104	-0.131148	12	-0.0714286	10
5.12	0.341227	1851	0.352775	1217	5.12	0.349995	1473	0.355712	1266	5.12	0.270051	70	0.328555	90	5.12	0.267432	40	0.262421	38	5.12	0.309455	300	0.323468	138	5.12	0.117647	12	-0.047619	8
5.136	0.345055	2371	0.353757	1662	5.136	0.32915	1962	0.347625	1625	5.136	0.182336	108	0.3067	88	5.136	0.328426	65	0.289994	43	5.136	0.271399	425	0.280993	240	5.136	-0.0135135	8	-0.130435	13
5.152	0.342709	2903	0.364997	2111	5.152	0.328263	2528	0.334434	2130	5.152	0.271348	172	0.285345	127	5.152	0.352857	68	0.33142	68	5.152	0.319013	535	0.318976	295	5.152	0	11	0.0806452	8
5.168	0.349401	3505	0.344205	2584	5.168	0.353589	3059	0.352467	2623	5.168	0.30486	228	0.288733	225	5.168	0.286789	112	0.322291	105	5.168	0.351857	651	0.339173	368	5.168	0.114754	11	-0.04	12
5.184	0.352707	4237	0.361902	3015	5.184	0.342483	3756	0.347237	3198	5.184	0.288206	291	0.295451	246	5.184	0.317448	131	0.293983	113	5.184	0.325492	759	0.329716	503	5.184	-0.0454545	10	0.304348	8
5.2	0.355491	5207	0.351746	3621	5.2	0.334971	4428	0.342826	3874	5.2	0.343711	379	0.3186	349	5.2	0.306653	165	0.301438	142	5.2	0.314518	1025	0.332331	611	5.2	0.333333	10	0.127273	11
5.216	0.356226	5948	0.34954	4510	5.216	0.342643	5671	0.345522	4651	5.216	0.320386	534	0.335028	443	5.216	0.344801	243	0.321358	217	5.216	0.338112	1144	0.338028	736	5.216	0.115789	17	0.0740741	13
5.232	0.361846	6894	0.357644	5149	5.232	0.357995	6647	0.346585	5600	5.232	0.333206	693	0.320167	641	5.232	0.326652	295	0.362504	267	5.232	0.332413	1460	0.304382	883	5.232	0.0833333	13	0.241758	20
5.248	0.348616	8063	0.353283	5974	5.248	0.340727	7751	0.35392	6553	5.248	0.336468	945	0.335217	789	5.248	0.333572	411	0.304186	344	5.248	0.322503	1746	0.328515	1029	5.248	0.181818	12	-0.1	16
5.264	0.354392	9084	0.353211	6852	5.264	0.347489	8923	0.351788	7728	5.264	0.310014	1221	0.321544	1049	5.264	0.316504	557	0.31298	455	5.264	0.304402	2090	0.314462	1223	5.264	0.166667	21	0.139535	16
5.28	0.358107	10483	0.355139	7820	5.28	0.336115	10333	0.349898	8985	5.28	0.332017	1480	0.330822	1361	5.28	0.322136	697	0.348329	636	5.28	0.310166	2427	0.322507	1517	5.28	0.176991	25	0.273684	21
5.296	0.36096	11504	0.354697	8912	5.296	0.342844	11830	0.35219	10040	5.296	0.334802	1940	0.325915	1767	5.296	0.320511	896	0.332271	768	5.296	0.321149	2844	0.314495	1670	5.296	0.19403	17	0.270833	21
5.312	0.351637	12791	0.352339	10042	5.312	0.3456	13283	0.355171	11570	5.312	0.321395	2453	0.335888	2174	5.312	0.338771	1118	0.360548	930	5.312	0.315221	3235	0.323548	2026	5.312	0.254902	34	0.20442	32
5.328	0.358374	14043	0.355248	11004	5.328	0.339741	14996	0.349948	12979	5.328	0.337489	3008	0.331945	2711	5.328	0.33957	1387	0.375378	1183	5.328	0.320494	3579	0.329487	2245	5.328	0.183099	35	0.163934	27
5.344	0.356088	15707	0.35047	12276	5.344	0.344174	16618	0.350192	14274	5.344	0.343478	3718	0.345523	3238	5.344	0.360178	1720	0.362163	1490	5.344	0.313924	4075	0.309008	2577	5.344	0.292	38	0.432039	39
5.36	0.360074	17168	0.349185	13250	5.36	0.341809	18272	0.348471	15978	5.36	0.339802	4515	0.340491	3919	5.36	0.350784	2050	0.35584	1819	5.36	0.311684	4645	0.32316	2799	5.36	0.404412	35	0.266667	52
5.376	0.354892	18665	0.352015	14535	5.376	0.349789	20070	0.347959	17524	5.376	0.33678	5302	0.343588	4694	5.376	0.35478	2575	0.351222	2201	5.376	0.303833	5091	0.314815	3185	5.376	0.254839	48	0.25	51
5.392	0.35806	20042	0.346618	15829	5.392	0.343091	21884	0.34658	18784	5.392	0.338738	6438	0.344357	5660	5.392	0.351702	2960	0.359965	2571	5.392	0.308254	5645	0.308051	3596	5.392	0.28	69	0.333333	58
5.408	0.35547	21270	0.345948	16943	5.408	0.3426	23640	0.346901	20689	5.408	0.341395	7462	0.342559	6563	5.408	0.348209	3407	0.352933	3042	5.408	0.308719	6124	0.314498	3909	5.408	0.27972	65	0.282609	78
5.424	0.355965	22719	0.349921	18349	5.424	0.342715	25537	0.345376	21946	5.424	0.34698	8575	0.332209	7701	5.424	0.348537	4089	0.356083	3641	5.424	0.312119	6695	0.309249	4285	5.424	0.263692	89	0.309572	90
5.44	0.354622	24219	0.350475	19435	5.44	0.341768	26902	0.345872	23761	5.44	0.33221	9933	0.341537	9070	5.44	0.350079	4883	0.358926	4039	5.44	0.302543	7348	0.313114	4675	5.44	0.288496	100	0.342327	107
5.456	0.358004	25897	0.348087	20618	5.456	0.337278	29008	0.343734	25393	5.456	0.340259	11426	0.346636	10288	5.456	0.353125	5607	0.355863	4866	5.456	0.305601	7927	0.320774	5004	5.456	0.319048	101	0.361891	104
5.472	0.349539	27279	0.344624	21646	5.472	0.339174	30701	0.344353	27064	5.472	0.343841	13094	0.340196	11972	5.472	0.354479	6336	0.355166	5449	5.472	0.303238	8396	0.306222	5328	5.472	0.389696	133	0.298201	119
5.488	0.353112	28831	0.341219	22858	5.488	0.337643	32730	0.343864	28903	5.488	0.340273	14820	0.339588	13422	5.488	0.349752	7232	0.359431	6362	5.488	0.297849	9160	0.304841	5824	5.488	0.277657	142	0.371765	140
5.504	0.351427	30151	0.34314	24121	5.504	0.335997	34374	0.33976	30382	5.504	0.350948	16500	0.343517	15024	5.504	0.351503	8108	0.359506	7068	5.504	0.291	9806	0.295467	6071	5.504	0.330653	156	0.461538	162
5.52	0.352565	31603	0.340212	25033	5.52	0.342856	35917	0.344538	31840	5.52	0.346308	18455	0.344035	16831	5.52	0.350935	9121	0.354819	7861	5.52	0.292102	10319	0.302417	6735	5.52	0.31016	170	0.339768	174
5.536	0.353615	32840	0.343024	26284	5.536	0.336035	37734	0.342636	33012	5.536	0.346668	20300	0.343439	18551	5.536	0.350575	9941	0.360044	8734	5.536	0.301223	10888	0.293219	7026	5.536	0.389333	197	0.32243	186
5.552	0.352287	34232	0.338964	27337	5.552	0.334841	39371	0.344699	34597	5.552	0.352188	22331	0.337642	20579	5.552	0.3525	11046	0.358822	9697	5.552	0.280574	11592	0.296799	7460	5.552	0.325971	220	0.335399	220
5.568	0.347569	35334	0.341039	28100	5.568	0.33631	40508	0.339501	36061	5.568	0.345074	24339	0.343507	22505	5.568	0.357702	12153	0.35473	10619	5.568	0.290343	12028	0.290188	7700	5.568	0.358188	228	0.311944	218
5.584	0.34919	36886	0.336841	29663	5.584	0.332915	42012	0.340457	37170	5.584	0.347319	26613	0.344851	24299	5.584	0.353382	13322	0.365599	11724	5.584	0.285397	12930	0.292216	8302	5.584	0.345687	270	0.318929	243
5.6	0.352525	38152	0.337207	29879	5.6	0.334741	43735	0.338498	38901	5.6	0.348385	28568	0.347033	25976	5.6	0.353649	14513	0.360661	12830	5.6	0.290958	13249	0.286788	8582	5.6	0.347214	297	0.342826	257
5.616	0.349429	39150	0.33639	30981	5.616	0.334372	44883	0.340438	40078	5.616	0.347304	30593	0.341448	28156	5.616	0.359112	15448	0.355715	13686	5.616	0.281076	13816	0.291246	9060	5.616	0.324079	323	0.351637	354
5.632	0.347453	40330	0.336343	31872	5.632	0.331556	46535	0.337898	40837	5.632	0.343945	32736	0.342644	30241	5.632	0.35137	16754	0.357479	14530	5.632	0.279586	14205	0.279504	9282	5.632	0.351471	316	0.356293	302
5.648	0.348571	41165	0.333859	32721	5.648	0.331125	47638	0.33764	42671	5.648	0.347981	34832	0.342171	32081	5.648	0.351895	17752	0.360909	15406	5.648	0.283984	15249	0.287836	9632	5.648	0.33753	340	0.374593	367
5.664	0.352686	42405	0.334724	33157	5.664	0.330862	48743	0.338238	43770	5.664	0.347394	37244	0.342491	34450	5.664	0.357869	18689	0.358148	16657	5.664	0.279409	15585	0.27747	9998	5.664	0.317884	375	0.369347	372
5.68	0.350654	43724	0.332589	33959	5.68	0.328862	50107	0.335531	44453	5.68	0.347983	39504	0.343441	36189	5.68	0.352127	20057	0.359427	17572	5.68	0.277583	16155	0.279025	10372	5.68	0.332911	401	0.348405	407
5.696	0.349913	44655	0.333433	35015	5.696	0.329352	51094	0.337393	45316	5.696	0.349671	41872	0.342671	38202	5.696	0.351038	21257	0.35383	18924	5.696	0.270225	16936	0.279437	10861	5.696	0.34	410	0.357395	433
5.712	0.348751	45494	0.328894	35485	5.712	0.329838	52055	0.331348	46769	5.712	0.34508	44189	0.341951	40536	5.712	0.350618	22408	0.357581	19933	5.712	0.270024	17219	0.276591	11288	5.712	0.368837	442	0.363934	448
5.728	0.346328	46328	0.330225	36213	5.728	0.327805	52978	0.336124	47840	5.728	0.346327	45987	0.335287	42716	5.728	0.349769	23279	0.356262	20765	5.728	0.269635	17629	0.281891	11620	5.728	0.34409	432	0.351984	490
5.744	0.347701	47472	0.328338	36967	5.744	0.326169	54091	0.335429	48294	5.744	0.346206	48317	0.333505	44217	5.744	0.353006	24768	0.353745	21694	5.744	0.271418	18126	0.27693	11976	5.744	0.34134	497	0.361466	501
5.76	0.34418	47731	0.328805	37808	5.76	0.32408	55208	0.331269	49061	5.76	0.345199	50174	0.335547	45875	5.76	0.348731	25602	0.352604	22642	5.76	0.265386	18932	0.275853	12159	5.76	0.333224	489	0.341959	510
5.776	0.345874	49015	0.328577	38278	5.776	0.3232	55712	0.33409	49873	5.776	0.345057	52108	0.335163	47934	5.776	0.348992	26733	0.351139	23841	5.776	0.268102	18924	0.262224	12545	5.776	0.351533	503	0.342516	553
5.792	0.345843	49532	0.328945	38520	5.792	0.321613	56920	0.331416	51030	5.792	0.344541	54357	0.334841	49778	5.792	0.348221	27799	0.35267	24657	5.792	0.265611	19675	0.268759	12846	5.792	0.353689	540	0.351521	518
5.808	0.345033	50530	0.324568	39097	5.808	0.322744	57649	0.328081	51258	5.808	0.344451	55601	0.334603	51475	5.808	0.347459	28975	0.355816	25330	5.808	0.264057	20296	0.26747	13148	5.808	0.331303	590	0.345248	584
5.824	0.345471	51446	0.324335	39381	5.824	0.323681	58193	0.330384	52374	5.824	0.343345	58019	0.333954	53518	5.824	0.349151	29903	0.350002	26468	5.824	0.258446	20558	0.268803	13639	5.824	0.302666	569	0.348115	619
5.84	0.345329	51925	0.320517	39955	5.84	0.320915	59480	0.327327	52865	5.84	0.345346	59881	0.335016	55256	5.84	0.344403	30939	0.353836	27194	5.84	0.256829	20987	0.264212	13858	5.84	0.333891	600	0.343604	631
5.856	0.340082	52076	0.325462	40634	5.856	0.321233	59861	0.327869	53300	5.856	0.342945	61560	0.333606	56751	5.856	0.348028	31900	0.354965	28252	5.856	0.258534	21831	0.269834	14049	5.856	0.326335	572	0.358994	655
5.872	0.341123	52714	0.322873	40625	5.872	0.321232	59854	0.326223	54044	5.872	0.344452	63419	0.331183	58674	5.872	0.344604	32703	0.351841	29122	5.872	0.256631	22162	0.26165	14258	5.872	0.378356	631	0.371341	677
5.888	0.34458	53624	0.322525	41035	5.888	0.322186	60542	0.32697	54516	5.888	0.344157	64932	0.329817	59758	5.888	0.348391	33947	0.346092	30008	5.888	0.257684	22736	0.256499	14642	5.888	0.318876	665	0.366176	701
5.904	0.349061	54122	0.320738	41529	5.904	0.317022	61201	0.325993	55142	5.904	0.340694	66875	0.331615	61566	5.904	0.344031	34498	0.345448	30829	5.904	0.254972	23040	0.259874	14954	5.904	0.346707	634	0.341429	681
5.92	0.341368	54475	0.318128	41775	5.92	0.317999	62272	0.327909	55682	5.92	0.341252	68432	0.328589	63296	5.92	0.344144	35641	0.348003	31540	5.92	0.251445	23209	0.253416	15314	5.92	0.31858	710	0.356292	691
5.936	0.342705	55061	0.316923	41603	5.936	0.321371	62082	0.323967	56016	5.936	0.340527	70589	0.329603	64874	5.936	0.340661	36419	0.350285	32427	5.936	0.251032	23774	0.250397	15623	5.936	0.332238	697	0.334725	728
5.952	0.339085	55895	0.31496	41898	5.952	0.318774	62654	0.325235	55978	5.952	0.342536	71399	0.328436	66023	5.952	0.343662	37219	0.346649	32982	5.952	0.251274	24071	0.255624	15743	5.952	0.315053	646	0.328111	706
5.968	0.343297	56217	0.316963	42245	5.968	0.315994	63169	0.324801	56596	5.968	0.338591	73251	0.327252	67842	5.968	0.339777	38163	0.345492	33965	5.968	0.248663	24729	0.247428	16080	5.968	0.321404	673	0.319779	750
5.984	0.340041	56561	0.318104	42158	5.984	0.316575	63193	0.326767	56804	5.984	0.336402	74326	0.32355	68489	5.984	0.341417	38958	0.344594	34639	5.984	0.249336	24906	0.253218	16048	5.984	0.326769	707	0.354022	756
6	0.339184	56741	0.314874	42497	6	0.314936	63364	0.323265	57003	6	0.33724	75906	0.326292	70214	6	0.341308	39301	0.34296	34964	6	0.243445	25232	0.247493	16538	6	0.357529	758	0.326661	740
6.016	0.34448	56992	0.31806	42688	6.016	0.313119	63626	0.322082	57132	6.016	0.336422	77244	0.322325	70957	6.016	0.336966	40479	0.346122	35588	6.016	0.244781	25648	0.24733	16590	6.016	0.326906	772	0.335956	752
6.032	0.343577	56829	0.316847	42519	6.032	0.313374	63425	0.323727	57110	6.032	0.335881	78835	0.320277	72222	6.032	0.336755	40944	0.341788	36493	6.032	0.240939	25679	0.251133	16950	6.032	0.319366	752	0.317798	825
6.048	0.339123	58124	0.315201	42860	6.048	0.315315	63171	0.321583	57630	6.048	0.336612	79595	0.319911	73626	6.048	0.33687	41477	0.340501	37172	6.048	0.244468	26288	0.248637	17097	6.048	0.332484	790	0.310901	850
6.064	0.342932	57884	0.313826	42814	6.064	0.314465	63787	0.324734	57798	6.064	0.33658	80748	0.321165	74461	6.064	0.338029	42027	0.341223	37208	6.064	0.237742	26115	0.246844	17160	6.064	0.34183	751	0.325365	862
6.08	0.338792	58188	0.311897	42943	6.08	0.31275	63341	0.320912	57254	6.08	0.334601	82099	0.317252	75865	6.08	0.335558	42892	0.343322	38183	6.08	0.2388	26705	0.244609	17390	6.08	0.318442	762	0.335275	791
6.096	0.336449	58366	0.31321	42656	6.096	0.312851	63532	0.321189	57800	6.096	0.334085	83034	0.318472	76719	6.096	0.337162	43253	0.340313	38809	6.096	0.235134	27092	0.235615	17718	6.096	0.324466	813	0.354567	846
6.112	0.337962	58381	0.312068	42835	6.112	0.31065	63949	0.320296	57526	6.112	0.334526	84162	0.318246	77540	6.112	0.334891	44204	0.33971	39186	6.112	0.232142	27464	0.245911	17721	6.112	0.335292	801	0.309694	774
6.128	0.340643	58479	0.312286	42762	6.128	0.312375	64012	0.31949	57827	6.128	0.333743	85360	0.316571	78283	6.128	0.333304	44772	0.339085	39446	6.128	0.237213	27737	0.240547	18124	6.128	0.330765	782	0.31586	893
6.144	0.339523	58757	0.311847	42781	6.144	0.314317	64230	0.319697	57353	6.144	0.332474	86317	0.31505	79286	6.144	0.334944	44802	0.336377	40167	6.144	0.235421	28026	0.240303	18064	6.144	0.32553	834	0.339043	817
6.16	0.341781	58768	0.312565	42603	6.16	0.311572	63457	0.319568	57456	6.16	0.335468	86779	0.313752	79694	6.16	0.333525	45289	0.338243	40969	6.16	0.234305	27978	0.234269	18451	6.16	0.324846	797	0.329473	900
6.176	0.337598	58367	0.307706	42291	6.176	0.310382	63206	0.318221	57930	6.176	0.328647	88011	0.310396	81251	6.176	0.331599	45972	0.339953	40951	6.176	0.231986	28023	0.237346	18603	6.176	0.329318	857	0.326912	882
6.192	0.338049	58927	0.310472	42184	6.192	0.308607	63308	0.321329	57131	6.192	0.329484	89492	0.312977	81589	6.192	0.328594	47006	0.337087	41574	6.192	0.228545	28564	0.234541	18638	6.192	0.333533	840	0.319057	801
6.208	0.338497	58900	0.307815	42004	6.208	0.309372	63142	0.317721	57257	6.208	0.331507	89599	0.310209	82186	6.208	0.330779	46781	0.336818	41894	6.208	0.229594	28819	0.233662	18764	6.208	0.329787	877	0.331409	935
6.224	0.336827	58830	0.308522	42101	6.224	0.308903	63020	0.317697	57004	6.224	0.330257	90705	0.309644	82843	6.224	0.328291	47446	0.332629	42179	6.224	0.224317	28974	0.236483	18905	6.224	0.334668	808	0.32891	903
6.24	0.335611	58846	0.307117	41782	6.24	0.307433	62382	0.314503	57411	6.24	0.326154	92129	0.308756	84332	6.24	0.327461	47890	0.336065	42740	6.24	0.225077	29332	0.232377	19056	6.24	0.310111	859	0.339471	919
6.256	0.33676	58307	0.30647	42217	6.256	0.308132	62708	0.319552	56730	6.256	0.328177	92340	0.307578	84926	6.256	0.327714	48206	0.333207	43089	6.256	0.22986	29268	0.232393	19221	6.256	0.3065	865	0.327775	923
6.272	0.33443	58406	0.308309	41528	6.272	0.305853	62404	0.316603	56427	6.272	0.326513	92995	0.307132	84633	6.272	0.328383	48908	0.334295	43303	6.272	0.226449	29297	0.22925	19276	6.272	0.323224	871	0.32064	890
6.288	0.33481	58619	0.307047	40956	6.288	0.307472	61801	0.314512	56039	6.288	0.327056	93187	0.306144	85521	6.288	0.328744	48708	0.332663	43431	6.288	0.223106	29591	0.232821	19304	6.288	0.303614	852	0.317975	910
6.304	0.336973	58390	0.302558	40923	6.304	0.306969	61630	0.314999	55835	6.304	0.326437	94072	0.307478	86051	6.304	0.325346	49206	0.331973	43669	6.304	0.220658	29751	0.22647	19589	6.304	0.320154	844	0.319222	900
6.32	0.336613	58514	0.303875	40907	6.32	0.307957	60989	0.31152	56062	6.32	0.326422	94316	0.304011	86356	6.32	0.323642	49114	0.333103	43695	6.32	0.222358	30114	0.227573	19599	6.32	0.339115	886	0.315043	925
6.336	0.335134	58306	0.304604	40313	6.336	0.302506	60582	0.314032	55230	6.336	0.326254	95151	0.302904	86869	6.336	0.321324	49653	0.329007	44146	6.336	0.219112	30246	0.228154	19530	6.336	0.329261	907	0.346176	876
6.352	0.333397	57792	0.307488	39957	6.352	0.305466	60478	0.315293	54735	6.352	0.325322	95141	0.301399	87218	6.352	0.324951	49904	0.327216	44358	6.352	0.22015	30389	0.225952	19678	6.352	0.317233	800	0.302402	860
6.368	0.335823	57944	0.302442	39908	6.368	0.304094	59881	0.312418	54719	6.368	0.323363	95481	0.302671	87242	6.368	0.320487	50080	0.331771	44603	6.368	0.221161	30025	0.224603	19547	6.368	0.315514	852	0.325275	944
6.384	0.338975	57514	0.301457	39529	6.384	0.304093	59338	0.311738	54261	6.384	0.32311	96185	0.301745	87535	6.384	0.322803	50279	0.332337	44486	6.384	0.2175	30660	0.222895	19867	6.384	0.318935	784	0.299298	871
6.4	0.335703	56856	0.303097	39232	6.4	0.304469	59147	0.314231	53981	6.4	0.324161	96334	0.299255	88395	6.4	0.321808	50738	0.330073	44755	6.4	0.213884	30559	0.224081	19866	6.4	0.29742	801	0.318156	893
6.416	0.33449	56705	0.29905	39200	6.416	0.305124	58964	0.309651	53398	6.416	0.32046	96397	0.299278	87746	6.416	0.316588	50421	0.329772	45343	6.416	0.214014	30280	0.217777	20330	6.416	0.329799	827	0.311376	878
6.432	0.335641	56804	0.300838	38682	6.432	0.301905	58364	0.312622	53123	6.432	0.321115	96488	0.29716	88272	6.432	0.319408	51029	0.325346	45146	6.432	0.216509	30359	0.217594	19938	6.432	0.308907	865	0.336323	880
6.448	0.332809	56443	0.300148	38596	6.448	0.304725	57856	0.310915	52824	6.448	0.320605	96949	0.296941	88930	6.448	0.321189	51145	0.329009	45604	6.448	0.212026	30645	0.219093	20114	6.448	0.312393	854	0.324581	883
6.464	0.336272	56675	0.299517	38034	6.464	0.303601	57628	0.309583	52092	6.464	0.319756	97231	0.294188	88331	6.464	0.318874	51210	0.328507	45526	6.464	0.214785	30770	0.218271	20090	6.464	0.304567	801	0.323777	863
6.48	0.333933	55460	0.298861	37785	6.48	0.302655	57121	0.312019	51787	6.48	0.31981	97326	0.294641	88422	6.48	0.320153	51066	0.325531	45376	6.48	0.21284	30629	0.213362	20125	6.48	0.296455	835	0.314655	900
6.496	0.334782	55929	0.298378	37337	6.496	0.301991	55843	0.310119	51647	6.496	0.319048	97813	0.29504	88683	6.496	0.320638	51207	0.328366	45409	6.496	0.214358	30864	0.215752	19919	6.496	0.317412	883	0.325285	874
6.512	0.333152	55097	0.298121	36966	6.512	0.30096	55432	0.310847	50938	6.512	0.316406	97670	0.293194	89520	6.512	0.31806	51145	0.323243	45408	6.512	0.210733	30866	0.212413	20338	6.512	0.317216	847	0.338333	914
6.528	0.331868	54812	0.299558	36576	6.528	0.300465	55202	0.308081	50861	6.528	0.316355	97566	0.29435	88328	6.528	0.318087	51620	0.324857	45544	6.528	0.208119	31104	0.214525	20209	6.528	0.304749	877	0.313722	909
6.544	0.3334	54962	0.295692	36532	6.544	0.299055	54952	0.307083	49935	6.544	0.319926	97588	0.292454	88716	6.544	0.316888	50883	0.32239	45818	6.544	0.20826	30855	0.211946	20514	6.544	0.321253	840	0.29093	931
6.56	0.333709	54149	0.298538	36400	6.56	0.297554	54312	0.309443	49594	6.56	0.314535	97376	0.291272	88362	6.56	0.316744	51531	0.320592	45775	6.56	0.209674	30802	0.211494	20213	6.56	0.311261	848	0.311715	885
6.576	0.333931	53864	0.30044	35595	6.576	0.302245	53865	0.309153	49390	6.576	0.316872	98485	0.290361	88668	6.576	0.316565	51236	0.321001	45403	6.576	0.20516	30549	0.209927	20444	6.576	0.317808	793	0.309994	861
6.592	0.331204	53964	0.297612	35540	6.592	0.29775	53607	0.30686	48821	6.592	0.318187	97953	0.289055	88599	6.592	0.316462	51553	0.321904	45947	6.592	0.206302	30791	0.207257	20465	6.592	0.318652	820	0.290671	866
6.608	0.330956	53515	0.297713	34996	6.608	0.29736	52657	0.306975	48191	6.608	0.313135	97391	0.287417	88514	6.608	0.311314	50839	0.322116	45656	6.608	0.204546	30803	0.210232	20551	6.608	0.334559	848	0.30038	889
6.624	0.332536	52361	0.297546	34725	6.624	0.297602	52185	0.308343	47663	6.624	0.314666	97592	0.284822	88062	6.624	0.312795	51312	0.317267	45711	6.624	0.201461	31612	0.207811	20450	6.624	0.307413	882	0.316089	882
6.64	0.331293	52278	0.29378	33823	6.64	0.297177	51931	0.308884	46980	6.64	0.310917	96663	0.28375	88024	6.64	0.312533	51274	0.320048	45672	6.64	0.205391	31037	0.206684	20274	6.64	0.31358	819	0.306345	829
6.656	0.334871	52055	0.296306	34179	6.656	0.298728	50859	0.308421	46792	6.656	0.312517	96860	0.28761	88337	6.656	0.313544	50924	0.319489	45863	6.656	0.202019	30950	0.203283	20474	6.656	0.303006	824	0.311859	827
6.672	0.331408	51723	0.293747	33402	6.672	0.298597	50843	0.306864	45995	6.672	0.310754	97168	0.284609	88201	6.672	0.309308	50805	0.317838	45667	6.672	0.204965	30730	0.209591	20121	6.672	0.321602	775	0.304238	852
6.688	0.330447	51271	0.297008	33078	6.688	0.297807	50047	0.304582	45957	6.688	0.312562	97131	0.285809	86975	6.688	0.312123	50996	0.31877	45520	6.688	0.199338	31090	0.205763	20167	6.688	0.309294	805	0.316403	824
6.704	0.327903	51017	0.295883	32539	6.704	0.29404	49205	0.30402	45170	6.704	0.309601	96881	0.28154	87428	6.704	0.309535	50414	0.318693	45254	6.704	0.200416	30718	0.207107	20487	6.704	0.302926	788	0.298454	836
6.72	0.332284	50436	0.290803	31929	6.72	0.296903	48612	0.304652	44642	6.72	0.309188	96095	0.283062	87625	6.72	0.310147	50923	0.311679	45393	6.72	0.198529	30938	0.206297	20151	6.72	0.318644	750	0.314012	827
6.736	0.329109	50310	0.292896	31825	6.736	0.294873	48309	0.306266	44378	6.736	0.310219	95807	0.282605	87100	6.736	0.307521	50234	0.319478	45408	6.736	0.196593	30956	0.20148	20506	6.736	0.310983	764	0.29843	826
6.752	0.330799	49822	0.294714	31506	6.752	0.293424	47543	0.301324	43873	6.752	0.30681	95483	0.279706	86048	6.752	0.30829	50223	0.317227	44928	6.752	0.198389	30705	0.201351	20246	6.752	0.328405	753	0.308104	810
6.768	0.33095	49643	0.288554	31081	6.768	0.295922	47018	0.306113	43450	6.768	0.307658	95457	0.27896	85779	6.768	0.306581	50176	0.315276	44829	6.768	0.19862	30581	0.193569	20180	6.768	0.303339	738	0.298645	788
6.784	0.329149	49068	0.290613	30276	6.784	0.296551	46360	0.30024	42470	6.784	0.307429	95181	0.279784	86189	6.784	0.305287	49790	0.31324	44520	6.784	0.196669	30303	0.194792	20264	6.784	0.315707	764	0.326092	793
6.8	0.329158	48370	0.295418	30201	6.8	0.293814	45558	0.309436	42211	6.8	0.305225	95232	0.276659	85484	6.8	0.306862	50016	0.313084	44426	6.8	0.19258	30476	0.198948	19951	6.8	0.296978	734	0.319555	787
6.816	0.328348	47974	0.290603	29786	6.816	0.295876	45191	0.303822	41879	6.816	0.306125	94220	0.277916	84895	6.816	0.302453	49920	0.316888	44596	6.816	0.19469	30624	0.194817	19884	6.816	0.277234	796	0.306412	804
6.832	0.329184	47881	0.291878	29397	6.832	0.293624	44758	0.304511	41051	6.832	0.306124	94208	0.276007	84395	6.832	0.305303	49649	0.314319	44336	6.832	0.195076	30695	0.201992	20078	6.832	0.290847	708	0.313646	755
6.848	0.330292	47210	0.289989	29293	6.848	0.294071	44540	0.304726	40844	6.848	0.304776	93815	0.275976	84506	6.848	0.306437	49870	0.312597	44017	6.848	0.194507	30146	0.198732	19799	6.848	0.291685	704	0.326907	747
6.864	0.328092	46976	0.289902	28612	6.864	0.295151	43647	0.301066	40519	6.864	0.304119	93559	0.273463	83970	6.864	0.302383	49214	0.313126	44137	6.864	0.188243	30262	0.194154	19976	6.864	0.288575	747	0.308729	769
6.88	0.327794	46478	0.290502	28291	6.88	0.295349	43210	0.30454	40021	6.88	0.302052	93057	0.273319	83593	6.88	0.303465	48673	0.312487	44064	6.88	0.191903	30370	0.191025	19787	6.88	0.278814	729	0.311443	788
6.896	0.327724	46260	0.289013	28207	6.896	0.295964	42514	0.301233	39004	6.896	0.303012	92458	0.271539	82779	6.896	0.303556	48528	0.310979	43635	6.896	0.191155	30258	0.199031	19798	6.896	0.313402	665	0.296071	746
6.912	0.326508	45427	0.287695	27413	6.912	0.293276	42203	0.302054	38981	6.912	0.301993	92795	0.272674	82673	6.912	0.303716	48509	0.308361	43460	6.912	0.188793	30193	0.19121	19991	6.912	0.291174	712	0.294612	722
6.928	0.328564	45219	0.287297	27427	6.928	0.293633	41522	0.303572	38024	6.928	0.299811	91841	0.272796	82645	6.928	0.302821	48156	0.310758	43279	6.928	0.187661	30178	0.190702	19957	6.928	0.283001	741	0.297169	729
6.944	0.326287	44819	0.289137	27220	6.944	0.289889	41173	0.304516	37682	6.944	0.302322	90962	0.26904	81244	6.944	0.302497	48355	0.307473	43269	6.944	0.189194	29933	0.188287	19844	6.944	0.282394	713	0.332187	734
6.96	0.324007	44506	0.288219	26702	6.96	0.290776	40199	0.303147	37389	6.96	0.301055	90339	0.267718	80960	6.96	0.297967	47901	0.308502	43064	6.96	0.183501	29753	0.191949	19549	6.96	0.313408	722	0.318182	754
6.976	0.323964	43903	0.287056	26116	6.976	0.292094	39561	0.301555	36618	6.976	0.299752	90286	0.268651	81013	6.976	0.302273	47892	0.309289	42815	6.976	0.18581	29909	0.189723	19607	6.976	0.296727	704	0.32846	741
6.992	0.329822	43142	0.290588	25637	6.992	0.293805	39000	0.298522	36401	6.992	0.299981	89778	0.269101	80536	6.992	0.298681	47487	0.310769	42248	6.992	0.18973	29879	0.187396	19396	6.992	0.331458	716	0.304318	666
7.008	0.328518	43404	0.287693	25436	7.008	0.291797	38422	0.304613	35993	7.008	0.299114	89171	0.268276	80009	7.008	0.300042	47096	0.31076	41934	7.008	0.1866	29693	0.191223	19578	7.008	0.305514	646	0.304196	686
7.024	0.328095	43047	0.285003	24735	7.024	0.289886	37962	0.298204	35507	7.024	0.296399	88554	0.267966	79282	7.024	0.297596	46792	0.306325	41912	7.024	0.188201	29321	0.188701	19306	7.024	0.314197	686	0.314983	713
7.04	0.326139	42346	0.281868	24555	7.04	0.291412	37275	0.298208	35036	7.04	0.299987	87927	0.264544	78808	7.04	0.298661	46502	0.306652	41647	7.04	0.18444	29455	0.188375	19300	7.04	0.283085	669	0.319461	668
7.056	0.326222	42052	0.288673	24540	7.056	0.288146	36930	0.300345	34457	7.056	0.298157	88111	0.263972	77868	7.056	0.297309	46560	0.305528	41473	7.056	0.180484	29284	0.184941	19136	7.056	0.292583	662	0.27961	688
7.072	0.330421	41652	0.28794	23981	7.072	0.292498	36288	0.296775	33951	7.072	0.297612	87259	0.263595	77603	7.072	0.295803	46396	0.302656	40989	7.072	0.184768	29036	0.188098	19061	7.072	0.257079	689	0.282593	716
7.088	0.32706	41061	0.287415	23790	7.088	0.288281	36091	0.30085	33204	7.088	0.297464	86460	0.265396	77955	7.088	0.299704	45789	0.30606	40703	7.088	0.179225	29043	0.186485	19107	7.088	0.297553	596	0.278601	658
7.104	0.328339	40665	0.285612	23393	7.104	0.291294	35350	0.298527	33210	7.104	0.294804	85911	0.263513	76567	7.104	0.294953	45595	0.303431	40894	7.104	0.182058	28786	0.187245	18931	7.104	0.285292	646	0.286754	653
7.12	0.326713	40232	0.286402	23144	7.12	0.287103	35174	0.297342	32632	7.12	0.294384	85812	0.260043	75943	7.12	0.291787	45530	0.30296	40238	7.12	0.180361	28950	0.177833	18955	7.12	0.299728	611	0.28033	618
7.136	0.326365	39748	0.286884	22683	7.136	0.285747	34695	0.299746	32068	7.136	0.29584	84484	0.262388	75953	7.136	0.296849	45102	0.301165	40114	7.136	0.179109	28718	0.184701	19001	7.136	0.268155	607	0.312547	651
7.152	0.325543	39525	0.284188	22240	7.152	0.289606	33994	0.303181	31846	7.152	0.296008	84446	0.261432	75387	7.152	0.293547	44612	0.304379	39891	7.152	0.180795	28376	0.180261	18805	7.152	0.284109	622	0.316206	661
7.168	0.327904	39309	0.281711	22297	7.168	0.288848	33313	0.29784	31581	7.168	0.295267	84049	0.258981	74485	7.168	0.293305	44415	0.303683	39878	7.168	0.181154	28329	0.184395	18819	7.168	0.295291	582	0.290053	642
7.184	0.322034	38774	0.281907	21574	7.184	0.290659	33076	0.299554	30624	7.184	0.292914	83172	0.25834	74263	7.184	0.291769	43825	0.303657	39705	7.184	0.175502	28617	0.181142	18784	7.184	0.308338	575	0.321809	648
7.2	0.325533	37970	0.288255	21393	7.2	0.290033	33188	0.298552	30420	7.2	0.293243	82652	0.256955	73632	7.2	0.293915	43960	0.299301	39348	7.2	0.179137	28429	0.182885	18596	7.2	0.265816	588	0.289809	625
7.216	0.326824	38031	0.282077	21303	7.216	0.285922	32023	0.297059	30105	7.216	0.289379	82449	0.257991	73386	7.216	0.293343	43463	0.300318	38738	7.216	0.174619	28270	0.177888	18692	7.216	0.304795	624	0.321754	667
7.232	0.323766	37676	0.283726	20654	7.232	0.283226	31838	0.299868	29688	7.232	0.289575	81810	0.255951	72734	7.232	0.292318	42776	0.301429	38936	7.232	0.178021	27817	0.177857	18202	7.232	0.290432	564	0.296797	625
7.248	0.32593	36937	0.279231	20614	7.248	0.29198	31006	0.298162	29036	7.248	0.289795	80986	0.255977	71753	7.248	0.293173	42958	0.299264	38581	7.248	0.176498	28165	0.17765	18451	7.248	0.306567	594	0.323529	610
7.264	0.326583	36978	0.283492	20119	7.264	0.289836	30789	0.299388	28684	7.264	0.290365	80513	0.251701	71281	7.264	0.289581	42423	0.302975	38019	7.264	0.176793	27847	0.173127	18391	7.264	0.308425	608	0.276549	603
7.28	0.325199	36148	0.284218	19740	7.28	0.285002	30221	0.298499	28338	7.28	0.290836	79966	0.253607	71140	7.28	0.292555	42122	0.299805	38001	7.28	0.172075	27743	0.177163	17998	7.28	0.320981	566	0.28708	627
7.296	0.324288	36006	0.28793	19653	7.296	0.286962	29606	0.297733	27930	7.296	0.289294	79411	0.255223	70441	7.296	0.291242	41872	0.298731	37602	7.296	0.17724	27425	0.176895	18189	7.296	0.282236	552	0.295144	619
7.312	0.327264	35196	0.288297	19142	7.312	0.290338	29240	0.29573	27519	7.312	0.286401	79040	0.253091	69710	7.312	0.291061	41910	0.297967	37438	7.312	0.17243	27405	0.178133	18136	7.312	0.301564	525	0.298809	561
7.328	0.322309	35720	0.285915	18960	7.328	0.285652	29095	0.302876	26923	7.328	0.290257	78406	0.252101	68957	7.328	0.292708	41360	0.297388	37451	7.328	0.172438	27133	0.173263	17995	7.328	0.31459	537	0.286477	578
7.344	0.323803	34661	0.281992	18658	7.344	0.290994	28622	0.299084	26587	7.344	0.287026	77996	0.25159	68630	7.344	0.291254	41390	0.300224	36581	7.344	0.172446	27302	0.178845	17795	7.344	0.279456	511	0.295	582
7.36	0.322001	34433	0.282629	18604	7.36	0.289298	28029	0.296417	26333	7.36	0.289485	76880	0.250664	68276	7.36	0.288903	41092	0.300555	36597	7.36	0.172305	27221	0.173493	17760	7.36	0.278784	545	0.325533	573
7.376	0.32085	33998	0.280292	18201	7.376	0.286527	27804	0.300059	25904	7.376	0.285364	76114	0.251162	67361	7.376	0.289351	40375	0.297836	36455	7.376	0.171515	26913	0.173861	17786	7.376	0.302502	469	0.303684	556
7.392	0.320427	33841	0.280309	17963	7.392	0.284727	27256	0.302029	25764	7.392	0.284953	75906	0.248745	67096	7.392	0.285973	40130	0.295769	36218	7.392	0.172186	26947	0.170646	17448	7.392	0.30566	568	0.302201	505
7.408	0.320542	33293	0.282424	17694	7.408	0.288778	26845	0.302413	25276	7.408	0.287801	75362	0.248065	66263	7.408	0.287551	40317	0.295336	36027	7.408	0.170475	26614	0.174602	17601	7.408	0.300226	502	0.282413	529
7.424	0.321127	33303	0.282385	17251	7.424	0.287331	26659	0.297426	25232	7.424	0.288459	74673	0.249058	65719	7.424	0.2863	39866	0.297797	35468	7.424	0.169601	26531	0.171434	17406	7.424	0.256951	500	0.277929	521
7.44	0.321793	32382	0.282348	17107	7.44	0.289352	25856	0.298481	24532	7.44	0.284271	74305	0.24539	65211	7.44	0.284706	39655	0.297085	35199	7.44	0.169906	26454	0.172453	17396	7.44	0.293706	506	0.308123	555
7.456	0.324807	32021	0.284768	16833	7.456	0.286437	25931	0.29775	24162	7.456	0.284613	73621	0.24774	64861	7.456	0.284892	38648	0.295454	35172	7.456	0.167214	26492	0.171432	17148	7.456	0.296531	516	0.290195	533
7.472	0.324271	31743	0.283401	16529	7.472	0.284517	25226	0.294225	23937	7.472	0.287373	72938	0.245413	64449	7.472	0.288355	38722	0.292792	34998	7.472	0.169912	26263	0.167054	17162	7.472	0.26002	483	0.274118	521
7.488	0.319303	31525	0.274016	16051	7.488	0.285106	25285	0.294207	23671	7.488	0.284117	72478	0.247487	63833	7.488	0.283074	38176	0.297116	34396	7.488	0.168973	26284	0.168919	17307	7.488	0.274804	485	0.316306	514
7.504	0.324835	31328	0.283832	16216	7.504	0.283477	24468	0.294997	23335	7.504	0.28623	71701	0.245902	62726	7.504	0.286037	38150	0.293683	34170	7.504	0.16947	26026	0.169067	17137	7.504	0.280083	485	0.319661	513
7.52	0.320565	30687	0.274552	15809	7.52	0.286998	24431	0.293785	22753	7.52	0.283267	71231	0.241083	62222	7.52	0.282818	37849	0.29125	34093	7.52	0.170053	26133	0.173665	17133	7.52	0.290604	502	0.267464	463
7.536	0.323268	30743	0.281806	15686	7.536	0.287385	23957	0.297145	22275	7.536	0.281557	70932	0.242615	61766	7.536	0.286662	37639	0.293651	33997	7.536	0.162936	26025	0.167852	16965	7.536	0.274029	514	0.296559	485
7.552	0.323541	30291	0.28016	15370	7.552	0.287524	23532	0.294607	22023	7.552	0.280909	70163	0.242917	61467	7.552	0.286331	37114	0.29239	33882	7.552	0.163698	25614	0.165361	16856	7.552	0.265349	486	0.28382	488
7.568	0.321145	29710	0.274956	15130	7.568	0.2899	23253	0.297089	21893	7.568	0.282678	69629	0.244451	60951	7.568	0.283052	36967	0.291099	33175	7.568	0.165177	25187	0.168702	16663	7.568	0.252095	425	0.292675	475
7.584	0.3204	29668	0.277094	14856	7.584	0.283574	22917	0.297699	21556	7.584	0.283317	69346	0.242869	60538	7.584	0.285333	36892	0.28967	32745	7.584	0.165884	25144	0.169961	16551	7.584	0.296256	458	0.303383	461
7.6	0.32341	29404	0.279893	14626	7.6	0.28391	22354	0.296011	21056	7.6	0.28136	68656	0.243148	59668	7.6	0.284737	36500	0.291313	32981	7.6	0.161549	25264	0.167874	16722	7.6	0.316176	427	0.292158	473
7.616	0.319873	28661	0.27827	14540	7.616	0.283958	22073	0.292892	20644	7.616	0.278701	68216	0.241544	59494	7.616	0.279562	35918	0.289779	32573	7.616	0.164817	25200	0.1619	16160	7.616	0.305425	419	0.256861	471
7.632	0.322975	28398	0.276194	14035	7.632	0.28605	21984	0.293238	20495	7.632	0.278998	67717	0.238683	58366	7.632	0.28056	36222	0.291005	32238	7.632	0.161273	25083	0.16832	16178	7.632	0.296145	449	0.289896	440
7.648	0.318365	28385	0.282261	13872	7.648	0.285963	21434	0.300218	20165	7.648	0.279098	66998	0.240398	57990	7.648	0.281435	35414	0.287714	31726	7.648	0.165272	24832	0.159665	16405	7.648	0.30243	436	0.283808	455
7.664	0.322963	27945	0.276401	13780	7.664	0.288239	21477	0.29338	19894	7.664	0.276694	65886	0.237457	57909	7.664	0.284484	35293	0.293973	31483	7.664	0.164646	24894	0.165707	16362	7.664	0.289444	430	0.3109	440
7.68	0.319645	27564	0.274723	13479	7.68	0.284543	21079	0.291463	19851	7.68	0.277413	65976	0.237457	57266	7.68	0.279907	34830	0.289162	31386	7.68	0.16778	24457	0.165615	16360	7.68	0.31383	412	0.278899	480
7.696	0.319162	27276	0.278597	13545	7.696	0.285135	20744	0.298218	19750	7.696	0.277232	64827	0.237582	56558	7.696	0.277224	34584	0.288728	31205	7.696	0.163901	24293	0.16765	16225	7.696	0.277604	400	0.255319	461
7.712	0.321475	27263	0.281395	13006	7.712	0.285776	20255	0.291182	19172	7.712	0.27755	64382	0.235972	56127	7.712	0.279808	34256	0.291045	30814	7.712	0.159785	23899	0.164233	16146	7.712	0.284437	401	0.279625	413
7.728	0.322112	26616	0.277407	13067	7.728	0.285603	19905	0.295832	18998	7.728	0.278627	64190	0.23907	55588	7.728	0.280664	34113	0.289422	30546	7.728	0.160946	24010	0.162071	15904	7.728	0.298297	399	0.270706	447
7.744	0.323808	26370	0.279624	12744	7.744	0.284624	19697	0.289603	18566	7.744	0.279624	63473	0.236539	54958	7.744	0.282564	33662	0.290205	30486	7.744	0.163418	23911	0.162337	15577	7.744	0.274778	381	0.251488	444
7.76	0.316705	26261	0.277707	12599	7.76	0.285221	19456	0.295674	18391	7.76	0.27577	62983	0.235435	54592	7.76	0.27734	33553	0.286257	30302	7.76	0.157697	23810	0.160621	15580	7.76	0.277228	401	0.266538	373
7.776	0.320527	26075	0.283517	12642	7.776	0.283506	19222	0.29294	18392	7.776	0.275885	62436	0.234364	54135	7.776	0.279107	33288	0.289064	30167	7.776	0.158289	23719	0.164248	15705	7.776	0.281814	392	0.273484	389
7.792	0.321668	25904	0.275554	12128	7.792	0.285888	18984	0.29634	17813	7.792	0.272339	61727	0.229037	53590	7.792	0.277879	32725	0.289411	29594	7.792	0.156653	23738	0.16026	15567	7.792	0.287079	395	0.291718	408
7.808	0.319269	25438	0.278195	11944	7.808	0.283607	18654	0.292874	17559	7.808	0.275064	61540	0.234588	52789	7.808	0.281125	32428	0.288665	29488	7.808	0.164875	23691	0.165465	15431	7.808	0.276471	370	0.29064	387
7.824	0.320342	25124	0.273248	11881	7.824	0.281065	18238	0.294179	17254	7.824	0.273333	60789	0.232955	52189	7.824	0.282825	32370	0.286723	29181	7.824	0.154833	23610	0.159542	15112	7.824	0.276382	376	0.241097	411
7.84	0.31995	24689	0.275569	11792	7.84	0.283008	17811	0.290918	16961	7.84	0.276555	60329	0.233291	52155	7.84	0.278549	31991	0.286279	29008	7.84	0.158778	23185	0.160671	15150	7.84	0.260563	393	0.302005	390
7.856	0.318126	24502	0.281666	11547	7.856	0.282263	17797	0.293728	16968	7.856	0.276237	59892	0.231317	51710	7.856	0.281135	31947	0.287721	28549	7.856	0.160028	23111	0.158613	15281	7.856	0.305493	387	0.286013	380
7.872	0.313577	24222	0.273985	11553	7.872	0.287693	17554	0.294247	16760	7.872	0.27948	58890	0.232742	51059	7.872	0.279457	31393	0.290462	28271	7.872	0.161505	23029	0.163693	15123	7.872	0.272298	351	0.275646	391
7.888	0.320941	24073	0.278595	11230	7.888	0.283345	17108	0.295921	16695	7.888	0.270891	58862	0.230417	50314	7.888	0.27647	31132	0.283558	28281	7.888	0.157834	22824	0.162737	15184	7.888	0.266938	388	0.300518	398
7.904	0.314316	23822	0.278784	11052	7.904	0.28498	16984	0.298546	15895	7.904	0.276092	57910	0.231111	49859	7.904	0.277049	31032	0.28695	27749	7.904	0.155833	22909	0.162346	14881	7.904	0.280113	364	0.281196	381
7.92	0.321182	23506	0.27296	10668	7.92	0.285639	16796	0.3005	15937	7.92	0.271377	57759	0.230559	49600	7.92	0.28109	30713	0.281594	27591	7.92	0.154884	22558	0.159425	14868	7.92	0.298999	336	0.278533	365
7.936	0.314856	23146	0.273458	10814	7.936	0.28337	16365	0.29518	15725	7.936	0.274788	56893	0.23016	49434	7.936	0.276987	30446	0.287417	27459	7.936	0.158581	22443	0.159946	14735	7.936	0.290385	343	0.298701	355
7.952	0.320846	22718	0.27309	10476	7.952	0.28647	16201	0.29416	15246	7.952	0.275281	56250	0.233398	48551	7.952	0.269904	30395	0.282248	27135	7.952	0.154061	22537	0.159829	14899	7.952	0.270823	323	0.310345	350
7.968	0.319487	22797	0.27498	10281	7.968	0.280832	16054	0.293583	15104	7.968	0.269825	56037	0.230995	48378	7.968	0.277603	30038	0.283854	26852	7.968	0.157093	22375	0.160574	14577	7.968	0.262367	315	0.275635	372
7.984	0.315703	22289	0.282835	10306	7.984	0.284522	15637	0.290905	15053	7.984	0.271109	55634	0.228805	47589	7.984	0.27585	29631	0.282445	26871	7.984	0.155783	22085	0.155863	14655	7.984	0.287864	325	0.272222	371
8	0.3157	21880	0.278612	10098	8	0.284914	15510	0.292626	14747	8	0.27082	54969	0.226201	47063	8	0.27802	29586	0.285528	26555	8	0.152713	21827	0.153586	14467	8	0.276616	306	0.298058	361
8.016	0.317591	21919	0.274818	9986	8.016	0.282318	15282	0.291693	14776	8.016	0.272854	54855	0.226615	46479	8.016	0.274236	29257	0.285106	26354	8.016	0.154902	21744	0.16102	14515	8.016	0.302361	352	0.281039	332
8.032	0.317638	21708	0.279779	9846	8.032	0.287213	15124	0.290649	14361	8.032	0.270769	53915	0.225004	46354	8.032	0.276258	28753	0.280968	26069	8.032	0.153834	21883	0.156043	14137	8.032	0.2983	342	0.259721	294
8.048	0.316946	21453	0.281988	9624	8.048	0.285911	15080	0.291128	14263	8.048	0.27133	53717	0.225943	45799	8.048	0.272476	28605	0.280615	26241	8.048	0.152694	21549	0.154657	14131	8.048	0.23486	362	0.284404	309
8.064	0.315131	21243	0.278394	9604	8.064	0.284959	14734	0.289668	14049	8.064	0.27026	52727	0.224895	45399	8.064	0.273859	28175	0.285554	25526	8.064	0.153884	21429	0.150445	14304	8.064	0.253205	315	0.279279	330
8.08	0.321021	21056	0.28129	9418	8.08	0.283984	14483	0.292245	13872	8.08	0.270321	52667	0.227181	44914	8.08	0.272311	27974	0.284405	25566	8.08	0.158274	21376	0.154988	14022	8.08	0.251592	330	0.27076	333
8.096	0.318989	20569	0.280282	9326	8.096	0.283839	14144	0.292359	13531	8.096	0.274037	52622	0.224932	44328	8.096	0.27484	28214	0.285176	25259	8.096	0.153457	21174	0.155708	13996	8.096	0.257749	316	0.264368	330
8.112	0.319608	20533	0.275436	9093	8.112	0.287458	14124	0.293871	13320	8.112	0.2676	51294	0.224427	44158	8.112	0.272655	27781	0.284701	24869	8.112	0.149074	20983	0.158409	13969	8.112	0.282037	292	0.260188	320
8.128	0.315493	20324	0.269295	8839	8.128	0.279636	13796	0.292359	13135	8.128	0.267939	51159	0.222482	43679	8.128	0.270804	27500	0.285632	24619	8.128	0.154634	20802	0.155126	13776	8.128	0.291379	275	0.272308	297
8.144	0.317555	19931	0.274341	8742	8.144	0.283347	13577	0.294146	12952	8.144	0.267436	50659	0.224269	43193	8.144	0.274495	27269	0.285307	24667	8.144	0.149141	20546	0.148536	13676	8.144	0.281075	274	0.255532	311
8.16	0.313725	20018	0.277573	8635	8.16	0.286255	13243	0.289296	13152	8.16	0.267955	50297	0.22304	42948	8.16	0.272942	27260	0.279337	24243	8.16	0.149705	20626	0.154061	13608	8.16	0.304773	294	0.26936	325
8.176	0.313458	19791	0.271932	8560	8.176	0.288741	13376	0.296646	12792	8.176	0.26823	49841	0.224022	42459	8.176	0.275373	26842	0.280336	24154	8.176	0.147661	20203	0.156892	13608	8.176	0.278679	278	0.278171	285
8.192	0.315612	19057	0.268865	8402	8.192	0.280337	13211	0.294928	12509	8.192	0.269406	49521	0.2269	41742	8.192	0.270899	26464	0.282127	24018	8.192	0.150475	20468	0.151633	13401	8.192	0.269638	270	0.267666	319
8.208	0.313581	19260	0.280973	8328	8.208	0.283424	12962	0.290267	12220	8.208	0.269615	48536	0.222245	41335	8.208	0.272428	26362	0.279778	23565	8.208	0.147067	20458	0.152765	13312	8.208	0.330948	280	0.287047	288
8.224	0.316602	19125	0.27458	8235	8.224	0.279429	12753	0.292162	12072	8.224	0.264425	48581	0.218531	40912	8.224	0.274377	25781	0.279994	23282	8.224	0.150324	20228	0.145998	13359	8.224	0.273564	302	0.289776	298
8.24	0.314782	18749	0.273315	8169	8.24	0.286549	12618	0.297867	12063	8.24	0.264793	47674	0.220128	40617	8.24	0.273456	25820	0.281567	23221	8.24	0.151691	20156	0.151409	13287	8.24	0.218861	280	0.266295	299
8.256	0.317774	18621	0.275645	8050	8.256	0.280884	12431	0.294138	11797	8.256	0.266825	47100	0.220186	40348	8.256	0.270277	25800	0.282518	23305	8.256	0.149948	20309	0.149399	13205	8.256	0.317527	287	0.257042	299
8.272	0.315349	18381	0.269678	7932	8.272	0.282431	12293	0.292256	11706	8.272	0.267069	47153	0.222129	39857	8.272	0.274139	25371	0.277718	22709	8.272	0.149688	19759	0.147959	13021	8.272	0.269725	285	0.267383	274
8.288	0.313224	18061	0.27393	7730	8.288	0.283838	12025	0.292713	11415	8.288	0.264162	46599	0.220734	39338	8.288	0.27189	25243	0.273614	22729	8.288	0.145577	19493	0.141838	13144	8.288	0.289134	248	0.258762	281
8.304	0.315805	17830	0.272692	7456	8.304	0.285685	11664	0.293415	11397	8.304	0.263861	46072	0.218434	38773	8.304	0.268221	24891	0.279426	22554	8.304	0.14274	19635	0.151817	13129	8.304	0.276569	231	0.285798	277
8.32	0.313905	17661	0.273399	7563	8.32	0.281377	11780	0.297184	11100	8.32	0.266327	45274	0.218294	38334	8.32	0.270823	24705	0.27757	22129	8.32	0.146538	19491	0.145719	12871	8.32	0.292731	241	0.269935	273
8.336	0.308618	17449	0.269158	7433	8.336	0.274066	11518	0.291461	11279	8.336	0.26326	45575	0.217006	38200	8.336	0.271192	24709	0.286665	22274	8.336	0.141221	19287	0.144343	12629	8.336	0.274665	234	0.243986	289
8.352	0.313651	17528	0.273915	7199	8.352	0.280646	11338	0.289766	10974	8.352	0.265485	44664	0.218467	37961	8.352	0.269546	24477	0.276982	21854	8.352	0.145788	19064	0.149388	12512	8.352	0.256344	243	0.300181	263
8.368	0.308784	17249	0.283055	7293	8.368	0.28047	11448	0.294213	10653	8.368	0.264948	44533	0.217868	37162	8.368	0.268093	24069	0.278651	21644	8.368	0.147703	19243	0.148243	12893	8.368	0.291667	271	0.273363	244
8.384	0.311951	16800	0.269731	7105	8.384	0.279761	10860	0.297324	10750	8.384	0.266877	43858	0.218742	37013	8.384	0.272547	23915	0.278134	21293	8.384	0.148647	19221	0.146532	12695	8.384	0.276515	282	0.244037	255
8.4	0.311131	16795	0.273481	6910	8.4	0.283976	10694	0.29577	10313	8.4	0.26379	43881	0.218528	36710	8.4	0.26814	23260	0.279605	21364	8.4	0.146972	18926	0.145203	12383	8.4	0.249489	253	0.26576	267
8.416	0.313654	16762	0.279254	6966	8.416	0.281598	10767	0.29249	10430	8.416	0.26181	43190	0.218127	36313	8.416	0.265486	23355	0.280515	21015	8.416	0.149081	19033	0.148412	12251	8.416	0.287425	235	0.261209	249
8.432	0.312037	16320	0.278903	6633	8.432	0.279531	10672	0.287122	10406	8.432	0.262088	42902	0.218691	36016	8.432	0.268239	22922	0.275589	20963	8.432	0.147446	18476	0.142301	12153	8.432	0.302231	228	0.25574	233
8.448	0.309448	16232	0.272336	6820	8.448	0.282602	10420	0.289512	10059	8.448	0.264918	42539	0.215561	35467	8.448	0.26804	23013	0.273487	20908	8.448	0.144968	18437	0.151104	12377	8.448	0.271739	254	0.260163	247
8.464	0.315476	16114	0.266823	6655	8.464	0.277655	10155	0.287265	10040	8.464	0.260519	42058	0.217815	35591	8.464	0.266112	22738	0.273874	20547	8.464	0.141417	18539	0.140317	12218	8.464	0.301552	226	0.27558	225
8.48	0.310974	15954	0.274538	6497	8.48	0.280196	10309	0.295071	9700	8.48	0.261461	41545	0.214127	34745	8.48	0.266099	22811	0.27898	20346	8.48	0.144728	18155	0.14773	12221	8.48	0.314475	251	0.268725	233
8.496	0.316	15892	0.267971	6473	8.496	0.286861	10149	0.284426	9539	8.496	0.264028	41207	0.213384	34498	8.496	0.268963	22158	0.277836	20150	8.496	0.145905	18375	0.149386	12114	8.496	0.292352	247	0.256766	262
8.512	0.317046	15719	0.277561	6299	8.512	0.288765	9894	0.292465	9670	8.512	0.259246	40808	0.214204	34000	8.512	0.265079	21915	0.276869	20026	8.512	0.14041	18167	0.147663	11968	8.512	0.335826	236	0.271067	236
8.528	0.311797	15328	0.268864	6225	8.528	0.282066	9854	0.290458	9381	8.528	0.259824	40280	0.215104	33830	8.528	0.268313	21739	0.277649	19820	8.528	0.144812	18109	0.144208	12049	8.528	0.289844	231	0.303497	233
8.544	0.310883	15221	0.277426	6207	8.544	0.285502	9645	0.288698	9147	8.544	0.261454	40197	0.212453	33866	8.544	0.267576	21665	0.276697	19698	8.544	0.150143	17920	0.146019	11741	8.544	0.235043	216	0.265263	258
8.56	0.312415	15029	0.274711	6035	8.56	0.291273	9579	0.292445	9057	8.56	0.26038	39409	0.209913	33195	8.56	0.266074	21591	0.274586	19451	8.56	0.139888	17801	0.141649	11632	8.56	0.25511	212	0.277657	217
8.576	0.308692	15061	0.260642	5944	8.576	0.282906	9332	0.288621	8950	8.576	0.258332	39499	0.207987	32745	8.576	0.267988	21165	0.275367	19592	8.576	0.144109	18079	0.139827	11696	8.576	0.266816	231	0.298561	227
8.592	0.317759	14573	0.26623	5950	8.592	0.281906	9226	0.287804	8799	8.592	0.260466	39179	0.213206	32567	8.592	0.26305	21328	0.276624	18977	8.592	0.140875	17589	0.150992	11477	8.592	0.275781	222	0.27939	230
8.608	0.315053	14550	0.279991	5916	8.608	0.280554	9064	0.288381	8869	8.608	0.261349	38648	0.216219	31970	8.608	0.268806	20589	0.27317	18818	8.608	0.143539	17463	0.147075	11443	8.608	0.3136	252	0.259958	219
8.624	0.311705	14316	0.274324	5679	8.624	0.283706	8868	0.291932	8559	8.624	0.255035	38335	0.212132	32013	8.624	0.266514	20715	0.275396	18761	8.624	0.147954	17452	0.142966	11532	8.624	0.293564	221	0.260369	211
8.64	0.30871	14253	0.265892	5581	8.64	0.288339	8808	0.288313	8403	8.64	0.25721	38079	0.21163	31634	8.64	0.269501	20581	0.278915	18426	8.64	0.137794	17306	0.144894	11125	8.64	0.24821	229	0.262259	186
8.656	0.30459	14325	0.279666	5573	8.656	0.286246	8564	0.291455	8354	8.656	0.253531	37182	0.213356	30814	8.656	0.266801	20354	0.277489	18279	8.656	0.141972	17285	0.147531	11355	8.656	0.262673	215	0.25117	214
8.672	0.305717	14051	0.26965	5399	8.672	0.283071	8582	0.293261	8270	8.672	0.258492	37039	0.209197	31205	8.672	0.265162	20216	0.274938	18036	8.672	0.138294	17262	0.141174	11394	8.672	0.280488	201	0.203456	206
8.688	0.312059	13758	0.267211	5287	8.688	0.282545	8517	0.296246	8222	8.688	0.25517	36824	0.212435	30689	8.688	0.265779	20123	0.269722	17939	8.688	0.141773	17344	0.139439	11297	8.688	0.248307	212	0.260465	197
8.704	0.308598	13681	0.27176	5347	8.704	0.277412	8523	0.284621	8174	8.704	0.260331	36310	0.216848	30215	8.704	0.260894	19774	0.274924	18080	8.704	0.136894	17043	0.140695	11053	8.704	0.314057	211	0.252404	225
8.72	0.314374	13458	0.280841	5257	8.72	0.276117	8175	0.288133	7861	8.72	0.258362	35749	0.213772	30196	8.72	0.264955	19529	0.269489	17686	8.72	0.137396	16778	0.141191	11214	8.72	0.2799	204	0.262336	236
8.736	0.302055	13380	0.276816	5131	8.736	0.287895	8229	0.289392	7862	8.736	0.256506	35729	0.211033	29875	8.736	0.262868	19464	0.275424	17811	8.736	0.142929	16720	0.142691	10903	8.736	0.29484	203	0.284404	197
8.752	0.307021	13207	0.275092	5251	8.752	0.283322	8117	0.29477	7861	8.752	0.256712	35246	0.203397	29814	8.752	0.267161	19241	0.278438	17504	8.752	0.14339	16546	0.140828	11115	8.752	0.284595	219	0.270142	189
8.768	0.308803	12871	0.273324	5060	8.768	0.280024	7987	0.294697	7702	8.768	0.260475	34820	0.208171	29145	8.768	0.261832	19026	0.273906	17121	8.768	0.141958	16653	0.137923	10857	8.768	0.278008	178	0.241379	204
8.784	0.314899	13050	0.270261	5059	8.784	0.282839	7863	0.293554	7677	8.784	0.254822	34765	0.207686	28741	8.784	0.270406	18746	0.27219	17139	8.784	0.139373	16509	0.143168	10600	8.784	0.275064	173	0.264151	211
8.8	0.311227	12678	0.280284	4832	8.8	0.278519	7895	0.297941	7624	8.8	0.256683	34056	0.205557	28662	8.8	0.265389	18567	0.273092	17192	8.8	0.141483	16050	0.142101	10832	8.8	0.236655	187	0.25	218
8.816	0.305325	12558	0.271181	4855	8.816	0.284545	7623	0.28598	7317	8.816	0.257162	33932	0.211897	28204	8.816	0.262585	18701	0.275065	16707	8.816	0.142345	16310	0.137054	10614	8.816	0.29589	188	0.243409	189
8.832	0.309904	12514	0.279347	4724	8.832	0.277994	7430	0.289222	7288	8.832	0.257784	33690	0.204854	27596	8.832	0.265841	18183	0.27332	16751	8.832	0.138308	16164	0.14504	10592	8.832	0.297575	198	0.273768	179
8.848	0.309785	12416	0.26767	4687	8.848	0.276355	7418	0.294637	7184	8.848	0.255212	33529	0.205074	27628	8.848	0.265145	18188	0.274457	16481	8.848	0.135392	15938	0.136733	10484	8.848	0.220227	199	0.236888	205
8.864	0.305408	12292	0.272028	4675	8.864	0.28086	7353	0.283633	7095	8.864	0.257342	32950	0.207486	27194	8.864	0.2608	18044	0.276781	16242	8.864	0.13921	15898	0.139586	10453	8.864	0.226831	200	0.283662	193
8.88	0.306852	11959	0.275488	4638	8.88	0.2822	7165	0.290465	6966	8.88	0.258457	32658	0.204242	27042	8.88	0.262244	17831	0.268046	16100	8.88	0.135629	15610	0.136103	10451	8.88	0.257761	162	0.349107	172
8.896	0.311587	11809	0.266301	4431	8.896	0.280305	7199	0.294198	6896	8.896	0.255524	32055	0.205744	26556	8.896	0.261775	17657	0.276215	15901	8.896	0.134357	15622	0.140233	10317	8.896	0.254083	165	0.293151	185
8.912	0.313102	11832	0.271373	4499	8.912	0.284717	6903	0.290729	6842	8.912	0.25636	32235	0.205519	26294	8.912	0.259353	17734	0.273105	15677	8.912	0.136343	15442	0.14084	10206	8.912	0.268227	189	0.25	192
8.928	0.308015	11977	0.267828	4397	8.928	0.279593	6850	0.293295	6617	8.928	0.253261	31774	0.204549	26135	8.928	0.264046	17264	0.266703	15816	8.928	0.134699	15236	0.140308	10169	8.928	0.243767	167	0.282192	158
8.944	0.308364	11615	0.275211	4291	8.944	0.287278	6740	0.290636	6634	8.944	0.252873	31296	0.204872	25938	8.944	0.264884	16979	0.275086	15820	8.944	0.129691	15366	0.136832	10170	8.944	0.328629	175	0.302671	160
8.96	0.307852	11426	0.26785	4368	8.96	0.282844	6814	0.291066	6602	8.96	0.255419	31156	0.204686	25490	8.96	0.260138	16841	0.274403	15766	8.96	0.135736	15533	0.14131	10055	8.96	0.219402	169	0.233019	184
8.976	0.308329	11393	0.268907	4251	8.976	0.282657	6811	0.284273	6552	8.976	0.253544	30692	0.202771	25080	8.976	0.260172	16831	0.271137	15462	8.976	0.136223	15211	0.141571	10096	8.976	0.270096	144	0.288932	182
8.992	0.303038	11279	0.273077	4075	8.992	0.28319	6583	0.288983	6337	8.992	0.25435	30870	0.205245	25255	8.992	0.263981	16790	0.269357	15022	8.992	0.138052	15180	0.133878	9911	8.992	0.263581	188	0.288889	141
9.008	0.3104	11240	0.270008	4153	9.008	0.278624	6388	0.287996	6156	9.008	0.248856	30531	0.203532	24704	9.008	0.255804	16640	0.269425	15287	9.008	0.134461	15061	0.13448	9951	9.008	0.190945	182	0.269231	174
9.024	0.312297	11059	0.267525	4142	9.024	0.281767	6291	0.293819	6254	9.024	0.254299	29872	0.205313	24623	9.024	0.258545	16184	0.268267	14847	9.024	0.134492	14975	0.135294	9611	9.024	0.234043	177	0.260997	178
9.04	0.312786	10913	0.267584	3983	9.04	0.285128	6258	0.290662	6188	9.04	0.248942	29575	0.201619	24446	9.04	0.259868	16265	0.273023	14965	9.04	0.136882	14912	0.137541	9816	9.04	0.269155	139	0.252289	196
9.056	0.300012	10743	0.269949	3916	9.056	0.277863	6077	0.291239	6036	9.056	0.252875	29378	0.201996	24127	9.056	0.262276	16037	0.268594	14702	9.056	0.135021	14592	0.140753	9656	9.056	0.235908	146	0.256329	163
9.072	0.307267	10672	0.274321	3863	9.072	0.283302	6021	0.292952	5961	9.072	0.249799	28959	0.201631	23553	9.072	0.261502	16020	0.271131	14556	9.072	0.135894	14676	0.138504	9629	9.072	0.275648	168	0.274551	141
9.088	0.311521	10417	0.277355	3883	9.088	0.282188	6029	0.28152	5905	9.088	0.250998	28629	0.203766	23420	9.088	0.261759	15905	0.263909	14566	9.088	0.130701	14646	0.134499	9638	9.088	0.270769	154	0.204708	160
9.104	0.308073	10284	0.268173	3900	9.104	0.271314	6087	0.292236	5714	9.104	0.249962	28377	0.199335	23096	9.104	0.260967	15692	0.275581	14184	9.104	0.129106	14494	0.133326	9545	9.104	0.276074	160	0.291667	137
9.12	0.307454	10192	0.261882	3756	9.12	0.281637	5929	0.28284	5652	9.12	0.255035	28246	0.205333	22835	9.12	0.267646	15498	0.271562	14280	9.12	0.128254	14189	0.134142	9490	9.12	0.284133	147	0.265048	159
9.136	0.303748	10129	0.267491	3701	9.136	0.276685	5791	0.288117	5634	9.136	0.251307	27821	0.200139	22845	9.136	0.263483	15518	0.2706	14069	9.136	0.137712	14277	0.140254	9366	9.136	0.303097	122	0.232258	157
9.152	0.314212	10188	0.272874	3640	9.152	0.270228	5754	0.293058	5549	9.152	0.250731	27566	0.19948	22330	9.152	0.257364	15261	0.269493	14015	9.152	0.130562	14325	0.136603	9449	9.152	0.25	158	0.244713	162
9.168	0.304142	9802	0.265896	3463	9.168	0.276093	5710	0.28981	5610	9.168	0.251121	27478	0.201462	22240	9.168	0.267013	15155	0.276769	13718	9.168	0.137009	14072	0.135816	9207	9.168	0.213333	151	0.265121	168
9.184	0.3036	9877	0.273393	3484	9.184	0.281809	5691	0.290405	5388	9.184	0.251945	26948	0.200756	22216	9.184	0.26362	14809	0.272152	13604	9.184	0.131585	14029	0.132832	9044	9.184	0.320341	141	0.25956	143
9.2	0.30223	9625	0.273554	3417	9.2	0.275079	5473	0.292582	5350	9.2	0.253592	26976	0.198825	21788	9.2	0.260457	14783	0.274317	13429	9.2	0.13872	13998	0.137151	9338	9.2	0.266589	136	0.228172	179
9.216	0.311216	9453	0.287891	3419	9.216	0.271182	5555	0.29183	5338	9.216	0.250153	26573	0.201919	21720	9.216	0.260548	14757	0.269602	13461	9.216	0.129393	13834	0.131143	9101	9.216	0.228365	164	0.272326	123
9.232	0.295216	9665	0.266529	3391	9.232	0.271878	5491	0.287146	5244	9.232	0.252252	26402	0.199726	21498	9.232	0.258957	14515	0.269161	13233	9.232	0.132143	13711	0.128754	8827	9.232	0.238543	120	0.264778	132
9.248	0.305455	9313	0.273297	3393	9.248	0.27278	5365	0.284759	5120	9.248	0.250033	25918	0.204549	21331	9.248	0.261902	14451	0.264123	13354	9.248	0.131768	13603	0.131684	8873	9.248	0.232227	134	0.280269	135
9.264	0.30446	9281	0.265375	3307	9.264	0.276873	5275	0.286567	5105	9.264	0.2504	25812	0.202769	21005	9.264	0.262387	14184	0.263158	13111	9.264	0.131529	13622	0.133365	8794	9.264	0.246637	122	0.305106	169
9.28	0.301896	9383	0.277713	3287	9.28	0.288625	5069	0.284427	5008	9.28	0.247207	25625	0.199785	20794	9.28	0.25735	14219	0.269843	12869	9.28	0.128786	13553	0.136593	8887	9.28	0.216471	131	0.2	129
9.296	0.308841	9078	0.259246	3270	9.296	0.279482	5135	0.284078	5007	9.296	0.251979	25445	0.201002	20364	9.296	0.262691	13867	0.272917	12576	9.296	0.132946	13718	0.13044	8767	9.296	0.222485	145	0.204218	147
9.312	0.299916	8938	0.276773	3187	9.312	0.28329	5037	0.293857	4864	9.312	0.243853	25163	0.2044	19972	9.312	0.256927	13833	0.270987	12817	9.312	0.126854	13484	0.135168	8612	9.312	0.17301	147	0.259694	167
9.328	0.303798	8992	0.25885	3222	9.328	0.281781	4967	0.286513	4876	9.328	0.245198	24888	0.198337	20008	9.328	0.260842	13727	0.275782	12566	9.328	0.131355	13325	0.131275	8766	9.328	0.235294	131	0.272388	156
9.344	0.303953	8826	0.271866	3217	9.344	0.280858	4839	0.291529	4758	9.344	0.247375	24601	0.199026	19807	9.344	0.252729	13594	0.270715	12406	9.344	0.128776	13202	0.130152	8925	9.344	0.245136	138	0.237484	142
9.36	0.30136	8894	0.26387	3010	9.36	0.281847	4969	0.293395	4700	9.36	0.247734	24539	0.196318	19508	9.36	0.263912	13623	0.268037	12341	9.36	0.133913	13028	0.131491	8781	9.36	0.271208	133	0.268817	134
9.376	0.298961	8640	0.27094	3067	9.376	0.277806	4812	0.286032	4637	9.376	0.249267	24391	0.195921	19492	9.376	0.256535	13305	0.26464	12258	9.376	0.12768	12974	0.131726	8692	9.376	0.172414	104	0.238579	114
9.392	0.300432	8546	0.267659	3030	9.392	0.275801	4575	0.291256	4467	9.392	0.247759	23982	0.196423	19119	9.392	0.262974	13299	0.27018	12228	9.392	0.130875	13072	0.125429	8458	9.392	0.274559	137	0.166667	109
9.408	0.297165	8546	0.273879	2973	9.408	0.282447	4727	0.284378	4477	9.408	0.247915	23847	0.19596	18741	9.408	0.258953	12757	0.266623	12079	9.408	0.128122	12761	0.133387	8451	9.408	0.320442	116	0.276964	140
9.424	0.293484	8374	0.270694	2895	9.424	0.272134	4513	0.283356	4612	9.424	0.248151	23455	0.196093	18826	9.424	0.254404	13039	0.271971	12014	9.424	0.126125	12501	0.131726	8429	9.424	0.354934	135	0.283262	105
9.44	0.294315	8427	0.270254	2838	9.44	0.290858	4606	0.289823	4395	9.44	0.252306	23220	0.19877	18673	9.44	0.259582	12747	0.275722	11872	9.44	0.129194	12728	0.123548	8351	9.44	0.25641	122	0.271429	126
9.456	0.307479	8276	0.26669	2761	9.456	0.266461	4482	0.299287	4373	9.456	0.24705	22849	0.202898	18336	9.456	0.259821	12662	0.268074	11624	9.456	0.130407	12579	0.129293	8373	9.456	0.282185	128	0.3	132
9.472	0.301787	8077	0.279273	2759	9.472	0.268705	4357	0.298881	4300	9.472	0.247552	22704	0.197753	17975	9.472	0.260066	12747	0.271283	11646	9.472	0.130967	12500	0.129952	8191	9.472	0.241803	143	0.273992	114
9.488	0.29515	8163	0.269137	2745	9.488	0.282639	4336	0.291671	4333	9.488	0.244387	22902	0.198694	17704	9.488	0.257367	12589	0.268482	11456	9.488	0.122412	12457	0.130516	8110	9.488	0.289244	134	0.205426	113
9.504	0.301596	8198	0.258758	2668	9.504	0.266343	4352	0.285765	4265	9.504	0.244706	22238	0.196111	17904	9.504	0.259896	12357	0.265656	11584	9.504	0.131759	12391	0.133043	8109	9.504	0.28125	118	0.265647	114
9.52	0.294761	7906	0.25958	2691	9.52	0.282425	4304	0.289111	4216	9.52	0.248559	22119	0.195435	17442	9.52	0.259963	12126	0.267834	11305	9.52	0.126451	12281	0.127671	8162	9.52	0.274052	112	0.246862	103
9.536	0.301537	8008	0.269829	2642	9.536	0.281033	4162	0.291917	4192	9.536	0.248363	21756	0.196411	17527	9.536	0.262475	12141	0.271823	11280	9.536	0.133884	12187	0.125917	7973	9.536	0.287879	130	0.267647	127
9.552	0.294036	7656	0.271177	2604	9.552	0.277401	4208	0.291067	4078	9.552	0.245788	21427	0.197809	17163	9.552	0.265949	12368	0.270517	11205	9.552	0.132904	12054	0.123352	7883	9.552	0.256757	126	0.256267	126
9.568	0.304046	7700	0.289143	2549	9.568	0.284387	4176	0.295084	3994	9.568	0.243821	21348	0.197038	16984	9.568	0.257241	11874	0.270847	11136	9.568	0.125926	11961	0.127494	7853	9.568	0.211207	100	0.243767	112
9.584	0.297509	7694	0.280546	2489	9.584	0.277718	3985	0.280036	4012	9.584	0.248733	21277	0.200286	16938	9.584	0.259666	11635	0.268208	10941	9.584	0.12979	12096	0.129047	7859	9.584	0.282127	91	0.278098	97
9.6	0.297685	7593	0.26949	2446	9.6	0.281887	3894	0.289183	3880	9.6	0.244586	20798	0.193036	16611	9.6	0.259536	11956	0.269709	10595	9.6	0.131885	11764	0.132362	7965	9.6	0.255259	120	0.246772	132
9.616	0.291282	7335	0.272235	2444	9.616	0.276916	3966	0.292213	3949	9.616	0.245285	20867	0.197282	16574	9.616	0.259344	11775	0.270979	10823	9.616	0.124378	11826	0.136717	7642	9.616	0.183144	101	0.261735	102
9.632	0.296997	7270	0.2673	2413	9.632	0.273481	3938	0.277389	3739	9.632	0.247307	20513	0.195873	16096	9.632	0.255841	11486	0.267261	10563	9.632	0.126454	11668	0.128188	7760	9.632	0.203704	102	0.282127	105
9.648	0.295933	7160	0.27326	2364	9.648	0.269923	3943	0.283338	3680	9.648	0.246353	20307	0.190585	16061	9.648	0.260482	11276	0.269644	10400	9.648	0.125581	11551	0.129871	7729	9.648	0.264151	100	0.224215	102
9.664	0.302286	7242	0.267592	2439	9.664	0.27903	3829	0.285353	3796	9.664	0.247437	20288	0.196857	16059	9.664	0.25843	11299	0.258967	10456	9.664	0.122534	11557	0.134246	7512	9.664	0.243284	95	0.278642	102
9.68	0.305871	7015	0.258172	2368	9.68	0.278186	3782	0.288099	3648	9.68	0.244107	20305	0.196882	15887	9.68	0.258816	11367	0.271101	10148	9.68	0.125747	11511	0.12703	7643	9.68	0.199387	93	0.293866	96
9.696	0.295274	6960	0.246807	2326	9.696	0.285861	3679	0.281492	3502	9.696	0.245503	19802	0.194123	15735	9.696	0.252888	11130	0.268954	10206	9.696	0.126992	11233	0.131835	7568	9.696	0.183486	103	0.227723	108
9.712	0.300765	6901	0.265275	2308	9.712	0.270442	3732	0.289445	3559	9.712	0.240425	19647	0.193701	15433	9.712	0.255701	11080	0.266924	10238	9.712	0.128114	11346	0.129953	7515	9.712	0.18608	103	0.268781	95
9.728	0.296727	7041	0.267837	2316	9.728	0.277666	3727	0.290939	3636	9.728	0.240321	19348	0.197027	15485	9.728	0.259092	11007	0.259899	10119	9.728	0.125092	11494	0.124492	7544	9.728	0.280193	83	0.266458	75
9.744	0.298356	6905	0.275297	2280	9.744	0.277146	3595	0.273789	3475	9.744	0.244544	19345	0.191332	15214	9.744	0.258985	11060	0.260341	9954	9.744	0.122798	11224	0.130201	7444	9.744	0.344234	93	0.189853	98
9.76	0.296564	6694	0.269798	2209	9.76	0.280756	3632	0.28319	3496	9.76	0.245919	19052	0.188369	14915	9.76	0.2636	10665	0.267527	9859	9.76	0.120506	11165	0.127416	7285	9.76	0.212947	97	0.280757	117
9.776	0.296641	6758	0.26559	2285	9.776	0.261707	3529	0.275289	3492	9.776	0.242416	18661	0.193046	15157	9.776	0.255091	10625	0.261383	9574	9.776	0.125956	11145	0.132806	7321	9.776	0.233723	104	0.211783	102
9.792	0.295184	6598	0.264888	2158	9.792	0.274852	3567	0.292598	3479	9.792	0.244664	18722	0.194218	14892	9.792	0.258437	10501	0.264486	9835	9.792	0.124554	11436	0.12931	7236	9.792	0.268683	86	0.21327	104
9.808	0.294625	6687	0.263325	2155	9.808	0.273222	3367	0.272326	3458	9.808	0.241856	18633	0.199274	14561	9.808	0.255731	10497	0.264962	9495	9.808	0.127892	11182	0.120451	7018	9.808	0.152824	93	0.313856	107
9.824	0.296041	6362	0.266394	2099	9.824	0.28554	3274	0.286708	3315	9.824	0.245609	18533	0.192106	14211	9.824	0.255143	10527	0.269435	9401	9.824	0.119225	10737	0.126422	7223	9.824	0.229358	100	0.246073	92
9.84	0.30351	6412	0.270855	2112	9.84	0.276176	3373	0.291019	3353	9.84	0.239995	18174	0.192921	14140	9.84	0.260264	10187	0.266191	9541	9.84	0.124604	10725	0.127523	7199	9.84	0.244444	91	0.275676	94
9.856	0.292708	6208	0.276837	2059	9.856	0.279786	3181	0.278026	3268	9.856	0.244423	17822	0.194825	14018	9.856	0.261667	10148	0.263194	9190	9.856	0.126516	10835	0.124097	7103	9.856	0.229205	98	0.207006	100
9.872	0.301937	6321	0.277274	2007	9.872	0.276035	3185	0.286572	3136	9.872	0.24119	18054	0.188134	13779	9.872	0.260092	10177	0.266142	9190	9.872	0.126627	10820	0.134646	7009	9.872	0.213445	83	0.278418	103
9.888	0.299691	6189	0.279941	2058	9.888	0.271059	3263	0.272074	3123	9.888	0.244482	17511	0.197335	13908	9.888	0.252879	10064	0.267244	9125	9.888	0.125689	10758	0.126104	6963	9.888	0.242363	94	0.32047	84
9.904	0.29343	6140	0.278725	1937	9.904	0.277433	3193	0.28441	3139	9.904	0.243838	17657	0.195185	13601	9.904	0.259657	9831	0.271302	8930	9.904	0.121223	10596	0.122209	7072	9.904	0.263441	101	0.21547	76
9.92	0.291948	6303	0.269864	1905	9.92	0.26506	3044	0.2758	3072	9.92	0.243946	17250	0.192328	13600	9.92	0.256792	9549	0.271218	8887	9.92	0.122165	10600	0.121758	6907	9.92	0.299065	61	0.191126	99
9.936	0.291496	6021	0.268204	1956	9.936	0.281916	3088	0.282414	2959	9.936	0.243171	17024	0.195744	13332	9.936	0.254974	9784	0.266961	8901	9.936	0.122114	10702	0.120565	6929	9.936	0.200401	96	0.256781	97
9.952	0.300618	5999	0.255954	1925	9.952	0.268637	3020	0.27676	2973	9.952	0.240388	16844	0.195809	13193	9.952	0.258921	9422	0.261187	8878	9.952	0.124649	10278	0.12833	6750	9.952	0.301527	109	0.226148	67
9.968	0.296197	5926	0.268696	1797	9.968	0.279104	3060	0.283322	3007	9.968	0.241217	16741	0.194495	13025	9.968	0.258152	9701	0.263564	8694	9.968	0.118087	10291	0.125847	6850	9.968	0.234155	95	0.241379	93
9.984	0.292405	5776	0.27115	1866	9.984	0.28578	2936	0.292779	2864	9.984	0.239588	16628	0.190169	13075	9.984	0.253413	9390	0.264877	8736	9.984	0.118785	10199	0.129756	6853	9.984	0.242038	94	0.263941	84
10	0.297807	5851	0.267732	1858	10	0.28444	3056	0.287637	2873	10	0.237165	16454	0.191375	12825	10	0.256683	9571	0.263314	8581	10	0.124384	10316	0.126955	6702	10	0.2875	81	0.259598	106
10.016	0.293207	5792	0.262779	1813	10.016	0.27666	2907	0.285146	2889	10.016	0.240335	16338	0.191102	12722	10.016	0.256954	9239	0.267337	8510	10.016	0.122935	10160	0.124764	6569	10.016	0.226872	82	0.207024	84
10.032	0.303394	5637	0.275618	1768	10.032	0.266849	2889	0.271555	2888	10.032	0.24068	16268	0.188035	12584	10.032	0.24924	9183	0.26847	8596	10.032	0.13219	10156	0.126533	6635	10.032	0.253191	87	0.266533	98
10.048	0.300682	5644	0.267818	1810	10.048	0.268051	2737	0.27495	2751	10.048	0.242689	16007	0.193756	12626	10.048	0.25506	9182	0.266261	8423	10.048	0.121102	9997	0.127223	6647	10.048	0.232558	79	0.322581	85
10.064	0.301374	5561	0.272938	1818	10.064	0.278561	2695	0.274108	2820	10.064	0.236981	16014	0.184096	12447	10.064	0.259079	8874	0.264064	8382	10.064	0.121	9899	0.12327	6546	10.064	0.180233	92	0.328542	80
10.08	0.292558	5463	0.272155	1680	10.08	0.268904	2874	0.288112	2778	10.08	0.237786	15683	0.191708	12250	10.08	0.257307	9076	0.258296	8259	10.08	0.126094	9911	0.128617	6565	10.08	0.261146	78	0.247012	89
10.096	0.288763	5400	0.262567	1715	10.096	0.285275	2681	0.284635	2834	10.096	0.23869	15449	0.18947	11937	10.096	0.260315	8800	0.262453	7903	10.096	0.123817	9786	0.122753	6416	10.096	0.257253	80	0.2	72
10.112	0.28937	5362	0.268984	1703	10.112	0.270143	2654	0.278453	2645	10.112	0.237091	15545	0.187003	12052	10.112	0.255846	8654	0.261542	8007	10.112	0.123668	9867	0.127445	6467	10.112	0.202062	79	0.267666	86
10.128	0.28464	5266	0.260946	1738	10.128	0.263379	2661	0.281073	2729	10.128	0.247769	15258	0.180925	11787	10.128	0.257562	8614	0.259459	7852	10.128	0.122124	9754	0.124856	6266	10.128	0.310268	76	0.240664	79
10.144	0.295857	5357	0.280236	1653	10.144	0.283682	2669	0.279119	2630	10.144	0.239759	14981	0.186093	11612	10.144	0.256519	8606	0.263787	7849	10.144	0.11594	9707	0.122433	6378	10.144	0.219355	77	0.224576	86
10.16	0.297267	5242	0.253473	1688	10.16	0.257612	2592	0.278062	2663	10.16	0.243711	15071	0.185671	11617	10.16	0.250858	8500	0.263768	7797	10.16	0.121792	9446	0.119902	6346	10.16	0.294872	74	0.284165	64
10.176	0.297856	5150	0.270946	1631	10.176	0.294968	2558	0.279369	2537	10.176	0.24067	14768	0.187393	11301	10.176	0.253878	8241	0.271371	7647	10.176	0.120548	9367	0.118377	6181	10.176	0.238202	69	0.123077	97
10.192	0.286012	5218	0.262916	1578	10.192	0.275339	2556	0.288819	2511	10.192	0.237194	14834	0.18812	11370	10.192	0.248766	8167	0.267245	7703	10.192	0.130553	9436	0.118113	6113	10.192	0.303462	90	0.204198	77
10.208	0.295897	5082	0.274483	1548	10.208	0.275317	2485	0.279976	2455	10.208	0.235727	14391	0.1854	11242	10.208	0.252505	8247	0.262362	7642	10.208	0.118066	9486	0.127164	6032	10.208	0.192797	83	0.195876	84
10.224	0.288105	4952	0.270385	1657	10.224	0.270817	2533	0.261714	2483	10.224	0.232131	14329	0.188259	10955	10.224	0.249846	8139	0.265212	7763	10.224	0.120974	9411	0.124772	6187	10.224	0.300448	75	0.227074	76
10.24	0.281694	4967	0.256002	1542	10.24	0.26702	2451	0.278488	2413	10.24	0.239283	14161	0.187796	11017	10.24	0.260101	8128	0.262348	7564	10.24	0.110567	9411	0.116424	6010	10.24	0.229474	79	0.212062	71
10.256	0.291129	4915	0.268333	1495	10.256	0.281148	2360	0.286757	2349	10.256	0.236126	14128	0.186945	10913	10.256	0.255138	8023	0.26053	7463	10.256	0.117258	9189	0.128523	5985	10.256	0.279261	72	0.168016	66
10.272	0.28931	4882	0.257232	1522	10.272	0.274263	2491	0.27908	2370	10.272	0.238012	13949	0.191927	10646	10.272	0.252272	7874	0.262943	7451	10.272	0.122601	9166	0.116931	5941	10.272	0.241458	70	0.214286	82
10.288	0.287855	4703	0.259996	1544	10.288	0.279893	2296	0.27801	2355	10.288	0.240931	13748	0.192825	10890	10.288	0.249103	7979	0.26209	7405	10.288	0.106672	9165	0.125702	6108	10.288	0.215078	75	0.214592	83
10.304	0.293201	4778	0.264679	1427	10.304	0.274679	2354	0.285737	2418	10.304	0.23825	13647	0.188273	10546	10.304	0.252022	7931	0.25999	7187	10.304	0.124543	9055	0.117396	6049	10.304	0.218182	75	0.219858	68
10.32	0.284335	4764	0.258788	1424	10.32	0.273861	2228	0.285498	2341	10.32	0.239308	13588	0.181456	10478	10.32	0.251113	7900	0.264943	7110	10.32	0.114954	8955	0.115758	5815	10.32	0.194774	84	0.127389	73
10.336	0.293162	4616	0.254341	1462	10.336	0.274812	2307	0.28106	2258	10.336	0.238623	13287	0.177612	10266	10.336	0.252417	7877	0.263118	7007	10.336	0.11917	8841	0.129587	5777	10.336	0.236607	75	0.253456	72
10.352	0.289517	4730	0.257906	1419	10.352	0.28109	2301	0.293005	2208	10.352	0.233815	13143	0.182571	10207	10.352	0.253681	7582	0.254937	7040	10.352	0.111224	8883	0.126595	5814	10.352	0.190931	77	0.254777	74
10.368	0.285418	4620	0.251783	1370	10.368	0.264978	2237	0.284013	2174	10.368	0.236816	13256	0.185764	10004	10.368	0.250796	7799	0.259709	6952	10.368	0.120126	8813	0.125622	5783	10.368	0.260766	75	0.164179	72
10.384	0.285664	4496	0.262088	1404	10.384	0.269329	2195	0.276238	2164	10.384	0.238887	13084	0.188738	9789	10.384	0.248804	7462	0.266745	6863	10.384	0.117337	8780	0.128685	5805	10.384	0.237164	74	0.170341	90
10.4	0.285892	4485	0.264914	1325	10.4	0.258685	2231	0.281336	2229	10.4	0.243115	12941	0.186004	9832	10.4	0.254524	7355	0.252909	6874	10.4	0.12316	8632	0.114677	5856	10.4	0.208791	72	0.230366	61
10.416	0.283367	4509	0.276816	1350	10.416	0.261625	2222	0.273879	2133	10.416	0.240481	12778	0.187898	9779	10.416	0.255042	7493	0.267871	6871	10.416	0.122362	8674	0.122592	5667	10.416	0.294118	67	0.27512	74
10.432	0.289725	4282	0.270049	1315	10.432	0.271094	2139	0.29503	2121	10.432	0.240227	12643	0.187447	9973	10.432	0.259235	7319	0.253009	6862	10.432	0.116628	8615	0.112684	5700	10.432	0.190594	73	0.273684	64
10.448	0.286704	4459	0.270271	1297	10.448	0.276348	2097	0.284297	2111	10.448	0.238076	12511	0.187273	9589	10.448	0.255361	7240	0.258751	6742	10.448	0.117224	8708	0.119002	5664	10.448	0.255474	67	0.232911	66
10.464	0.282062	4304	0.249774	1321	10.464	0.283557	2117	0.274757	2174	10.464	0.237104	12257	0.182355	9486	10.464	0.258156	7161	0.264408	6520	10.464	0.1167	8538	0.117297	5556	10.464	0.242574	62	0.234848	77
10.48	0.278944	4339	0.265975	1296	10.48	0.282154	2100	0.28223	2054	10.48	0.242417	12118	0.180499	9260	10.48	0.253615	7023	0.264359	6505	10.48	0.119948	8496	0.116323	5577	10.48	0.212987	65	0.22673	59
10.496	0.294314	4259	0.262237	1299	10.496	0.273254	1993	0.269051	2020	10.496	0.232345	12127	0.189832	9400	10.496	0.244678	6962	0.273345	6448	10.496	0.119333	8489	0.119442	5546	10.496	0.251908	54	0.229947	69
10.512	0.287117	4277	0.272145	1322	10.512	0.270835	1980	0.272103	2036	10.512	0.235362	12028	0.177952	9110	10.512	0.24312	7007	0.259272	6581	10.512	0.115444	8593	0.113957	5440	10.512	0.170051	61	0.182482	70
10.528	0.288221	4217	0.248392	1241	10.528	0.273303	1975	0.270733	2026	10.528	0.231403	11817	0.182169	9057	10.528	0.252977	6944	0.271513	6452	10.528	0.12097	8396	0.116858	5457	10.528	0.241573	62	0.25974	69
10.544	0.286168	4066	0.271517	1238	10.544	0.2687	2014	0.276307	1959	10.544	0.24	11807	0.186304	8877	10.544	0.252872	6769	0.255542	6384	10.544	0.123013	8253	0.126463	5367	10.544	0.191099	59	0.176471	53
10.56	0.291262	4175	0.271453	1199	10.56	0.284116	1977	0.269917	1941	10.56	0.232464	11657	0.185941	8804	10.56	0.256588	6634	0.256077	6251	10.56	0.12118	8077	0.127905	5431	10.56	0.229508	62	0.234375	60
10.576	0.285291	4051	0.258269	1232	10.576	0.261357	1984	0.279218	1839	10.576	0.233334	11572	0.17838	8709	10.576	0.256662	6868	0.261194	6189	10.576	0.110656	8145	0.123489	5216	10.576	0.217033	69	0.224543	53
10.592	0.28804	4071	0.242615	1143	10.592	0.272688	1943	0.256329	1891	10.592	0.233869	11454	0.184514	8669	10.592	0.237978	6642	0.255194	6175	10.592	0.112098	8107	0.123771	5338	10.592	0.17268	40	0.270517	47
10.608	0.28161	3923	0.257444	1130	10.608	0.265672	1967	0.282184	1832	10.608	0.233453	11421	0.177137	8657	10.608	0.250557	6520	0.262225	6081	10.608	0.126186	8207	0.124105	5301	10.608	0.235772	54	0.254335	65
10.624	0.282801	3944	0.252918	1159	10.624	0.276137	1793	0.278199	1914	10.624	0.234865	11310	0.191362	8377	10.624	0.248702	6417	0.267629	5982	10.624	0.115614	7946	0.122155	5306	10.624	0.207547	68	0.203252	60
10.64	0.280629	3873	0.246213	1110	10.64	0.265409	1866	0.278273	1845	10.64	0.227864	11136	0.190481	8400	10.64	0.250513	6590	0.261938	6023	10.64	0.122982	7850	0.122087	5202	10.64	0.25656	70	0.146988	75
10.656	0.284223	3929	0.248532	1183	10.656	0.27661	1849	0.264881	1741	10.656	0.23147	11101	0.183394	8305	10.656	0.257518	6426	0.257688	5998	10.656	0.118725	7977	0.11982	5160	10.656	0.188953	48	0.27762	66
10.672	0.282436	3795	0.26781	1074	10.672	0.270284	1891	0.28578	1774	10.672	0.229633	10872	0.179734	8259	10.672	0.252825	6327	0.265883	5982	10.672	0.117665	7741	0.112744	5064	10.672	0.170732	54	0.197674	49
10.688	0.2883	3726	0.245119	1087	10.688	0.267884	1774	0.285011	1703	10.688	0.236894	10593	0.181518	8199	10.688	0.260481	6298	0.258654	5890	10.688	0.118197	7850	0.124383	5138	10.688	0.271293	61	0.253695	68
10.704	0.286141	3659	0.247485	1063	10.704	0.266883	1783	0.289082	1747	10.704	0.237626	10565	0.187059	8047	10.704	0.247978	6197	0.260365	5759	10.704	0.11717	7593	0.124031	5140	10.704	0.276786	53	0.215736	56
10.72	0.273905	3717	0.269799	1133	10.72	0.248958	1706	0.276081	1756	10.72	0.229427	10482	0.183877	7748	10.72	0.261479	6246	0.268084	5799	10.72	0.112026	7688	0.122905	5116	10.72	0.256131	58	0.198198	58
10.736	0.295441	3614	0.255663	1071	10.736	0.292135	1753	0.268961	1756	10.736	0.229934	10435	0.189988	7828	10.736	0.255488	6187	0.259998	5654	10.736	0.108256	7706	0.114107	4965	10.736	0.193906	54	0.235925	58
10.752	0.286187	3647	0.264209	1048	10.752	0.272464	1692	0.27571	1782	10.752	0.238551	10371	0.18401	7731	10.752	0.253248	6157	0.258424	5650	10.752	0.118607	7621	0.11907	4929	10.752	0.302941	55	0.25	58
10.768	0.286698	3498	0.26316	1024	10.768	0.274709	1677	0.262893	1683	10.768	0.235725	10234	0.177482	7814	10.768	0.256747	6046	0.262679	5628	10.768	0.113408	7548	0.116708	4897	10.768	0.170029	54	0.196721	53
10.784	0.288675	3479	0.271048	1061	10.784	0.250853	1702	0.286266	1630	10.784	0.230506	10070	0.180308	7734	10.784	0.24975	6062	0.255462	5566	10.784	0.121363	7539	0.116244	4937	10.784	0.118156	63	0.220544	63
10.8	0.287423	3626	0.255204	998	10.8	0.278342	1750	0.275791	1651	10.8	0.229599	10243	0.182576	7527	10.8	0.254832	5933	0.261516	5543	10.8	0.115798	7447	0.127762	4773	10.8	0.196262	47	0.241667	71
10.816	0.278838	3463	0.257425	991	10.816	0.264065	1633	0.271937	1660	10.816	0.233614	9906	0.185473	7326	10.816	0.24824	5945	0.262421	5402	10.816	0.116242	7566	0.118566	5045	10.816	0.180921	44	0.345638	61
10.832	0.288305	3429	0.259202	1038	10.832	0.272878	1633	0.290427	1593	10.832	0.226489	10074	0.190799	7261	10.832	0.252258	5747	0.250428	5382	10.832	0.111924	7387	0.115183	4794	10.832	0.288321	63	0.239865	54
10.848	0.272318	3423	0.255581	1037	10.848	0.276803	1613	0.280985	1517	10.848	0.23566	9724	0.183325	7477	10.848	0.261435	5762	0.259885	5227	10.848	0.116431	7382	0.114915	4720	10.848	0.17094	65	0.188953	66
10.864	0.294784	3375	0.266559	1015	10.864	0.255495	1612	0.281018	1542	10.864	0.235788	9666	0.180483	7469	10.864	0.243415	5692	0.262604	5320	10.864	0.104643	7366	0.111946	4745	10.864	0.247839	42	0.187845	65
10.88	0.287217	3370	0.251646	1007	10.88	0.284638	1569	0.272688	1540	10.88	0.230467	9526	0.18898	7234	10.88	0.258714	5697	0.254452	5215	10.88	0.114573	7225	0.109079	4788	10.88	0.236686	53	0.216981	63
10.896	0.282586	3337	0.257024	968	10.896	0.25987	1561	0.279948	1615	10.896	0.228838	9511	0.186715	7147	10.896	0.244677	5467	0.252144	5245	10.896	0.118122	7238	0.119932	4700	10.896	0.242525	55	0.179153	48
10.912	0.294023	3308	0.25808	964	10.912	0.267325	1479	0.268294	1539	10.912	0.229935	9393	0.174867	7076	10.912	0.251158	5417	0.258181	5060	10.912	0.115814	7058	0.125003	4664	10.912	0.201754	44	0.234899	49
10.928	0.287061	3228	0.26632	892	10.928	0.269174	1478	0.271833	1473	10.928	0.228274	9327	0.174727	6918	10.928	0.25002	5451	0.262694	5144	10.928	0.114273	7286	0.111121	4704	10.928	0.149837	41	0.227811	59
10.944	0.271411	3149	0.242956	985	10.944	0.293246	1423	0.267476	1513	10.944	0.232185	9189	0.177919	6872	10.944	0.246904	5304	0.252104	5034	10.944	0.112691	7030	0.115562	4700	10.944	0.231928	48	0.187692	42
10.96	0.276497	3159	0.262184	850	10.96	0.266515	1448	0.26813	1416	10.96	0.237851	9063	0.175299	6781	10.96	0.25885	5472	0.260428	5013	10.96	0.105154	7122	0.117935	4704	10.96	0.187097	53	0.198758	47
10.976	0.271181	3207	0.2761	897	10.976	0.267012	1406	0.272207	1386	10.976	0.229969	8961	0.181345	6651	10.976	0.252016	5325	0.254817	5029	10.976	0.118142	6959	0.11121	4648	10.976	0.19863	48	0.178344	49
10.992	0.283623	3165	0.262923	895	10.992	0.28812	1463	0.272113	1530	10.992	0.226226	8742	0.179417	6629	10.992	0.248122	5271	0.27442	5053	10.992	0.118592	6831	0.128072	4450	10.992	0.105263	44	0.161616	50
11.008	0.276466	3123	0.237915	873	11.008	0.260116	1477	0.285343	1480	11.008	0.232371	8956	0.176285	6692	11.008	0.255627	5250	0.265492	4875	11.008	0.106371	6958	0.111467	4617	11.008	0.183673	50	0.200599	52
11.024	0.265843	3010	0.262672	871	11.024	0.272025	1418	0.265729	1421	11.024	0.232534	8763	0.181525	6432	11.024	0.247447	5348	0.260287	4862	11.024	0.115813	6747	0.110534	4452	11.024	0.242525	43	0.254967	54
11.04	0.278116	3005	0.25548	902	11.04	0.254349	1379	0.26308	1365	11.04	0.231926	8878	0.168839	6562	11.04	0.248371	5183	0.255089	4747	11.04	0.119099	6772	0.121549	4446	11.04	0.223022	52	0.236934	53
11.056	0.282497	3021	0.26722	828	11.056	0.263584	1436	0.275673	1331	11.056	0.227996	8698	0.181295	6341	11.056	0.255878	5125	0.264466	4706	11.056	0.113181	6754	0.117703	4437	11.056	0.285714	47	0.19685	48
11.072	0.280137	3042	0.275643	878	11.072	0.279011	1330	0.269887	1368	11.072	0.229427	8566	0.178058	6275	11.072	0.25119	5144	0.253871	4717	11.072	0.114815	6720	0.116036	4495	11.072	0.255396	63	0.184906	45
11.088	0.286055	2930	0.252364	828	11.088	0.2585	1272	0.262142	1424	11.088	0.229308	8438	0.18391	6336	11.088	0.243287	5093	0.258342	4685	11.088	0.110697	6707	0.111641	4358	11.088	0.173585	38	0.266423	68
11.104	0.275712	2894	0.263	834	11.104	0.27851	1364	0.256408	1339	11.104	0.229714	8383	0.177884	6266	11.104	0.25659	5026	0.258772	4647	11.104	0.111543	6685	0.110549	4419	11.104	0.0733945	56	0.188925	43
11.12	0.287362	2776	0.260751	799	11.12	0.261995	1344	0.277119	1288	11.12	0.230391	8350	0.17046	6279	11.12	0.253691	4963	0.253996	4624	11.12	0.113312	6518	0.110976	4423	11.12	0.302817	49	0.212025	50
11.136	0.284994	2835	0.253771	815	11.136	0.273274	1290	0.27376	1290	11.136	0.230471	8072	0.181412	5915	11.136	0.245046	4916	0.261867	4532	11.136	0.103934	6653	0.124737	4235	11.136	0.274725	43	0.227119	38
11.152	0.274772	2798	0.276561	843	11.152	0.273463	1259	0.279085	1330	11.152	0.234484	8239	0.185147	6005	11.152	0.250101	4730	0.265412	4485	11.152	0.106324	6459	0.12456	4196	11.152	0.19403	41	0.235955	49
11.168	0.285065	2821	0.251525	759	11.168	0.265494	1302	0.281113	1241	11.168	0.228313	7986	0.178792	5827	11.168	0.248335	4700	0.262233	4566	11.168	0.117805	6464	0.111359	4202	11.168	0.268908	49	0.194631	45
11.184	0.281256	2802	0.260942	794	11.184	0.273866	1265	0.271902	1263	11.184	0.227245	7974	0.184092	5920	11.184	0.247312	4767	0.260461	4431	11.184	0.109948	6657	0.110599	4124	11.184	0.181818	49	0.0537634	38
11.2	0.280343	2740	0.23403	770	11.2	0.256479	1238	0.281174	1231	11.2	0.229708	7989	0.177239	5781	11.2	0.258634	4634	0.256944	4370	11.2	0.113339	6370	0.106485	4210	11.2	0.302905	48	0.177778	59
11.216	0.290856	2726	0.282125	775	11.216	0.274934	1262	0.276431	1140	11.216	0.225412	7832	0.186155	5699	11.216	0.254096	4740	0.264483	4307	11.216	0.114024	6369	0.110582	4187	11.216	0.178832	45	0.194553	52
11.232	0.290775	2743	0.263728	815	11.232	0.270089	1206	0.282291	1241	11.232	0.230081	7799	0.178604	5676	11.232	0.245715	4624	0.254678	4268	11.232	0.111862	6299	0.114322	4204	11.232	0.241379	55	0.202247	47
11.248	0.269827	2742	0.232673	713	11.248	0.282881	1257	0.277285	1236	11.248	0.226591	7518	0.170687	5662	11.248	0.255623	4568	0.249914	4278	11.248	0.111834	6346	0.111458	4115	11.248	0.231579	43	0.137124	32
11.264	0.265309	2622	0.238709	790	11.264	0.276212	1256	0.282443	1159	11.264	0.236777	7623	0.185533	5598	11.264	0.24923	4526	0.250504	4140	11.264	0.109627	6284	0.111433	4155	11.264	0.190114	36	0.0966543	54
11.28	0.275247	2567	0.257175	709	11.28	0.265563	1170	0.259148	1248	11.28	0.234801	7518	0.175966	5485	11.28	0.252513	4597	0.242876	4237	11.28	0.115098	6293	0.116243	4119	11.28	0.156934	36	0.144444	46
11.296	0.270978	2586	0.262598	674	11.296	0.249327	1123	0.266608	1129	11.296	0.228281	7461	0.177505	5498	11.296	0.247847	4493	0.26071	4176	11.296	0.104475	6186	0.111206	4056	11.296	0.256098	44	0.25	36
11.312	0.290004	2607	0.234088	712	11.312	0.251977	1198	0.264999	1192	11.312	0.236431	7395	0.17668	5331	11.312	0.25456	4345	0.257556	4154	11.312	0.105674	6120	0.112929	3981	11.312	0.327206	46	0.152778	29
11.328	0.288909	2571	0.285876	772	11.328	0.264554	1107	0.275346	1177	11.328	0.231089	7329	0.178158	5363	11.328	0.249253	4520	0.258349	4086	11.328	0.113007	6127	0.115074	4076	11.328	0.259574	46	0.199248	46
11.344	0.270172	2619	0.286508	733	11.344	0.25928	1090	0.270112	1126	11.344	0.225956	7199	0.17538	5432	11.344	0.255422	4355	0.264895	4039	11.344	0.104887	6128	0.120919	3898	11.344	0.144681	54	0.253275	44
11.36	0.284946	2542	0.265582	692	11.36	0.284086	1137	0.256409	1072	11.36	0.22884	7105	0.189723	5244	11.36	0.255925	4344	0.266838	4101	11.36	0.110094	6102	0.105072	3896	11.36	0.199288	40	0.197368	37
11.376	0.26994	2469	0.262078	658	11.376	0.264662	1085	0.26918	1097	11.376	0.231194	7114	0.170994	5210	11.376	0.251744	4292	0.259587	4066	11.376	0.106644	6080	0.120721	3973	11.376	0.209091	46	0.142857	40
11.392	0.277116	2439	0.26359	667	11.392	0.260962	1122	0.279213	1151	11.392	0.229512	7013	0.1808	5077	11.392	0.256916	4260	0.254278	4038	11.392	0.114978	5931	0.116472	3734	11.392	0.220779	34	0.215596	45
11.408	0.276206	2447	0.259634	679	11.408	0.253909	1176	0.257467	1099	11.408	0.222896	6919	0.179586	5224	11.408	0.256661	4164	0.252395	3856	11.408	0.109154	5758	0.112024	3788	11.408	0.0729167	34	0.222222	37
11.424	0.273184	2480	0.234739	682	11.424	0.253425	1082	0.275455	1095	11.424	0.217873	6789	0.18194	4965	11.424	0.240033	4169	0.259531	3945	11.424	0.111207	5905	0.10809	3998	11.424	0.172897	27	0.269912	40
11.44	0.274381	2388	0.252538	627	11.44	0.247852	1047	0.248359	1023	11.44	0.228711	7062	0.184475	5020	11.44	0.250352	4144	0.251817	3861	11.44	0.110637	5913	0.118924	3818	11.44	0.172414	37	0.184906	35
11.456	0.281994	2357	0.263493	656	11.456	0.273736	1041	0.26815	1105	11.456	0.230697	6872	0.173905	4838	11.456	0.240906	4105	0.254587	3784	11.456	0.105337	5681	0.110394	3784	11.456	0.130252	39	0.264706	51
11.472	0.277264	2474	0.249365	679	11.472	0.264961	1058	0.276468	1051	11.472	0.230896	6672	0.176928	4877	11.472	0.243818	4052	0.243251	3787	11.472	0.111491	5783	0.123535	3663	11.472	0.278008	41	0.240175	29
11.488	0.276761	2311	0.220163	585	11.488	0.272852	1032	0.237673	976	11.488	0.226311	6671	0.179857	4672	11.488	0.250447	3961	0.250099	3768	11.488	0.103901	5702	0.105698	3840	11.488	0.199153	43	0.242574	38
11.504	0.2708	2216	0.254738	623	11.504	0.258311	1112	0.250796	1047	11.504	0.227335	6574	0.184164	4793	11.504	0.249006	4012	0.263507	3715	11.504	0.100725	5633	0.118622	3685	11.504	0.233577	29	0.167347	31
11.52	0.26218	2260	0.260909	586	11.52	0.260269	996	0.282677	1022	11.52	0.224713	6572	0.172862	4685	11.52	0.255514	4015	0.271162	3758	11.52	0.101812	5704	0.114554	3648	11.52	0.305556	53	0.173333	30
11.536	0.272223	2281	0.233814	624	11.536	0.285342	981	0.273022	980	11.536	0.229512	6463	0.173092	4674	11.536	0.257488	3900	0.263408	3683	11.536	0.113945	5587	0.11456	3744	11.536	0.217899	36	0.243363	33
11.552	0.285795	2157	0.247871	618	11.552	0.246977	975	0.274844	955	11.552	0.216351	6437	0.177512	4544	11.552	0.252996	3907	0.260777	3584	11.552	0.107251	5511	0.117275	3523	11.552	0.28629	24	0.237288	43
11.568	0.270064	2188	0.247325	622	11.568	0.287196	940	0.271942	958	11.568	0.232289	6373	0.177304	4549	11.568	0.243628	3829	0.253667	3557	11.568	0.108061	5614	0.111873	3620	11.568	0.0759494	33	0.137652	47
11.584	0.279027	2162	0.238377	599	11.584	0.252779	1050	0.268968	967	11.584	0.229081	6279	0.181004	4505	11.584	0.248554	3790	0.249519	3712	11.584	0.108325	5424	0.106549	3646	11.584	0.263889	46	0.225806	38
11.6	0.284956	2271	0.28745	624	11.6	0.264625	986	0.269513	964	11.6	0.224745	6248	0.185276	4392	11.6	0.255842	3713	0.249942	3564	11.6	0.104771	5537	0.109172	3683	11.6	0.195122	33	0.318919	35
11.616	0.267961	2146	0.256435	615	11.616	0.248807	932	0.279416	960	11.616	0.231291	6169	0.177082	4417	11.616	0.242194	3746	0.258609	3543	11.616	0.107176	5491	0.100137	3388	11.616	0.122271	55	0.2	39
11.632	0.266318	2133	0.240226	578	11.632	0.280899	880	0.270057	952	11.632	0.222728	6092	0.181157	4420	11.632	0.249029	3715	0.258204	3346	11.632	0.108992	5437	0.118491	3387	11.632	0.0340909	43	0.28	44
11.648	0.258736	2053	0.254326	608	11.648	0.254284	963	0.276474	953	11.648	0.223115	5976	0.178366	4285	11.648	0.260624	3659	0.249319	3439	11.648	0.106376	5308	0.1159	3435	11.648	0.131274	39	0.0789474	37
11.664	0.266946	2142	0.259066	550	11.664	0.255218	899	0.263072	920	11.664	0.230188	5972	0.177853	4321	11.664	0.244666	3687	0.257063	3398	11.664	0.113459	5317	0.10109	3474	11.664	0.0694444	38	0.217949	34
11.68	0.265903	2086	0.256108	570	11.68	0.249143	920	0.27886	913	11.68	0.225177	5924	0.184705	4222	11.68	0.243711	3655	0.262237	3440	11.68	0.116554	5183	0.121246	3552	11.68	0.204819	51	0.200935	41
11.696	0.277193	1941	0.259891	560	11.696	0.256413	930	0.255419	948	11.696	0.219682	5740	0.175967	4238	11.696	0.246212	3605	0.268835	3363	11.696	0.102007	5413	0.120899	3472	11.696	0.0679612	35	0.184211	43
11.712	0.27968	2020	0.238793	548	11.712	0.25285	892	0.269796	869	11.712	0.226855	5787	0.17578	4146	11.712	0.255734	3499	0.250067	3344	11.712	0.110341	5292	0.10671	3509	11.712	0.180488	24	0.205882	33
11.728	0.278133	2035	0.24195	501	11.728	0.279961	865	0.28645	937	11.728	0.220074	5841	0.182387	4180	11.728	0.250707	3556	0.263958	3321	11.728	0.115334	5259	0.102579	3363	11.728	0.247012	41	0.144928	45
11.744	0.270696	2039	0.277274	546	11.744	0.269892	887	0.276368	853	11.744	0.227152	5610	0.182791	4047	11.744	0.249705	3499	0.263993	3297	11.744	0.101385	5164	0.104505	3393	11.744	0.169643	39	0.231527	23
11.76	0.290168	1998	0.238628	542	11.76	0.267429	878	0.258369	863	11.76	0.232148	5614	0.185035	4065	11.76	0.247868	3572	0.258171	3251	11.76	0.114777	5094	0.109862	3393	11.76	0.119266	37	0.198157	38
11.776	0.28155	1999	0.276454	510	11.776	0.281608	916	0.246483	891	11.776	0.228475	5578	0.172849	4021	11.776	0.25553	3370	0.266255	3199	11.776	0.0957006	5292	0.119577	3279	11.776	0.227273	33	0.179104	32
11.792	0.259526	1928	0.241104	512	11.792	0.256895	844	0.277783	882	11.792	0.232895	5605	0.181387	3989	11.792	0.245962	3360	0.255737	3190	11.792	0.104382	5150	0.110794	3347	11.792	0.0950413	30	0.234375	37
11.808	0.269338	1986	0.284265	549	11.808	0.254664	846	0.275614	854	11.808	0.220021	5404	0.17435	3980	11.808	0.246334	3439	0.256238	3148	11.808	0.108968	5025	0.111974	3430	11.808	0.184615	25	0.195876	40
11.824	0.26226	1878	0.235955	531	11.824	0.249209	859	0.267875	841	11.824	0.238109	5484	0.18431	3950	11.824	0.235188	3338	0.250364	3167	11.824	0.0975334	5005	0.122176	3273	11.824	0.121622	40	0.224719	33
11.84	0.259776	1915	0.252051	497	11.84	0.234918	800	0.277536	809	11.84	0.226143	5334	0.18311	3796	11.84	0.251525	3343	0.248335	3096	11.84	0.109624	5027	0.109902	3376	11.84	0.0801887	26	0.113636	29
11.856	0.267856	1822	0.283651	498	11.856	0.257454	799	0.271211	872	11.856	0.22545	5321	0.18457	3853	11.856	0.247354	3302	0.246284	3111	11.856	0.106234	4965	0.10672	3231	11.856	0.163462	30	0.208333	29
11.872	0.269687	1798	0.237899	462	11.872	0.245263	776	0.276561	834	11.872	0.23039	5266	0.166849	3703	11.872	0.248049	3362	0.258967	3025	11.872	0.107262	4895	0.106712	3172	11.872	0.189189	32	0.0958904	31
11.888	0.272251	1784	0.248497	473	11.888	0.248681	773	0.275845	812	11.888	0.222042	5093	0.181122	3662	11.888	0.255838	3156	0.251825	2996	11.888	0.10436	4778	0.115687	3196	11.888	0.208955	30	0.218085	31
11.904	0.274652	1773	0.254404	512	11.904	0.258487	831	0.271	812	11.904	0.230391	5218	0.174606	3729	11.904	0.249085	3069	0.25676	2957	11.904	0.111982	4807	0.10776	3233	11.904	0.155844	35	0.107692	25
11.92	0.26546	1763	0.260248	487	11.92	0.257444	769	0.292934	823	11.92	0.219448	5186	0.171221	3654	11.92	0.253689	3244	0.265645	2949	11.92	0.107257	4821	0.112296	3219	11.92	0.189189	32	0.178571	34
11.936	0.25601	1773	0.235966	465	11.936	0.251216	762	0.271663	797	11.936	0.220035	5050	0.183257	3641	11.936	0.243963	3148	0.246355	2924	11.936	0.104384	4795	0.11628	3173	11.936	0.0483871	22	0.201183	36
11.952	0.262527	1765	0.235537	492	11.952	0.279851	775	0.277775	794	11.952	0.225665	4964	0.173344	3660	11.952	0.241433	3038	0.257901	2927	11.952	0.108155	4814	0.102633	3137	11.952	0.1	32	0.0533333	40
11.968	0.279668	1736	0.246666	468	11.968	0.245335	788	0.256598	760	11.968	0.231977	4842	0.175311	3530	11.968	0.248259	3122	0.259186	2920	11.968	0.0969582	4813	0.0934469	3106	11.968	0.122642	27	0.0575221	24
11.984	0.293044	1692	0.264405	470	11.984	0.259147	723	0.264339	760	11.984	0.222197	4991	0.168081	3476	11.984	0.244651	3049	0.251168	2918	11.984	0.102964	4863	0.102934	3071	11.984	0.0634921	27	0.183168	31
12	0.2649	1727	0.247011	448	12	0.285901	730	0.255923	795	12	0.220146	4941	0.167805	3469	12	0.246754	3034	0.26566	2934	12	0.0968898	4640	0.103893	2979	12	0.220588	38	0.138122	41
12.016	0.259627	1718	0.280351	420	12.016	0.278545	743	0.25761	718	12.016	0.215243	4718	0.177787	3506	12.016	0.252376	3008	0.236499	2784	12.016	0.110878	4638	0.11419	3116	12.016	0.113043	30	0.149733	24
12.032	0.278755	1703	0.235343	423	12.032	0.255058	738	0.24775	703	12.032	0.214791	4865	0.18591	3370	12.032	0.24058	2993	0.248608	2829	12.032	0.110786	4644	0.106371	2935	12.032	0.18593	22	0.0985222	29
12.048	0.261032	1647	0.222381	430	12.048	0.263154	723	0.235453	701	12.048	0.227543	4795	0.174991	3404	12.048	0.253815	2899	0.253207	2840	12.048	0.100741	4611	0.108763	3008	12.048	0.188235	36	0.16	41
12.064	0.267265	1601	0.271771	453	12.064	0.253478	726	0.256205	707	12.064	0.228302	4667	0.165786	3330	12.064	0.255617	2994	0.276431	2665	12.064	0.108404	4519	0.117032	3084	12.064	0.303867	39	0.335443	35
12.08	0.258657	1623	0.245258	448	12.08	0.256293	726	0.28103	750	12.08	0.219108	4579	0.17971	3222	12.08	0.252783	2844	0.249201	2833	12.08	0.107477	4546	0.115081	2931	12.08	0.0855615	30	0.145078	25
12.096	0.260452	1596	0.254891	434	12.096	0.264394	672	0.276884	693	12.096	0.205782	4657	0.179236	3244	12.096	0.244414	2890	0.248336	2744	12.096	0.110969	4469	0.112786	2977	12.096	0.262857	34	0.0516129	40
12.112	0.274355	1598	0.263722	435	12.112	0.216423	694	0.259067	673	12.112	0.221259	4661	0.170099	3178	12.112	0.239799	2797	0.254155	2653	12.112	0.106497	4497	0.112641	2983	12.112	0.0534759	34	0.281437	35
12.128	0.268169	1619	0.240325	366	12.128	0.243257	670	0.253914	668	12.128	0.228198	4627	0.176768	3182	12.128	0.246746	2763	0.245254	2602	12.128	0.111432	4454	0.104406	2986	12.128	0.142857	26	0.173077	27
12.144	0.245508	1542	0.234003	422	12.144	0.245679	706	0.2547	667	12.144	0.227881	4467	0.178308	3143	12.144	0.253752	2814	0.246207	2733	12.144	0.102011	4461	0.104166	2918	12.144	0.150289	17	0.140244	41
12.16	0.2681	1546	0.229789	412	12.16	0.278682	666	0.263813	699	12.16	0.221084	4501	0.173776	3180	12.16	0.257339	2713	0.259639	2582	12.16	0.110097	4451	0.0998311	2810	12.16	0.135294	32	0.169492	35
12.176	0.27778	1523	0.268076	442	12.176	0.253396	692	0.268477	670	12.176	0.219396	4347	0.187279	3069	12.176	0.253939	2821	0.254499	2620	12.176	0.108704	4436	0.113239	2960	12.176	0.190789	33	0.147929	32
12.192	0.256757	1585	0.25874	374	12.192	0.255024	678	0.256238	658	12.192	0.229686	4560	0.175445	3049	12.192	0.248992	2677	0.244321	2476	12.192	0.104737	4329	0.105507	2837	12.192	0.208955	33	0.115385	29
12.208	0.283523	1542	0.246314	424	12.208	0.273958	677	0.283713	647	12.208	0.220243	4407	0.172569	3063	12.208	0.23244	2760	0.257433	2596	12.208	0.10301	4375	0.115237	2825	12.208	0.203704	28	0.267857	31
12.224	0.271201	1553	0.267098	401	12.224	0.265475	655	0.283106	634	12.224	0.229768	4236	0.173962	3003	12.224	0.250875	2573	0.252275	2526	12.224	0.108849	4295	0.100261	2794	12.224	0.11875	45	0.0535714	36
12.24	0.274753	1440	0.249961	414	12.24	0.255707	667	0.256908	645	12.24	0.220755	4240	0.172654	2904	12.24	0.250415	2657	0.255577	2453	12.24	0.100192	4300	0.103975	2835	12.24	0.0663265	27	0.15	27
12.256	0.257873	1540	0.245604	391	12.256	0.247418	653	0.264508	698	12.256	0.219681	4118	0.164459	2979	12.256	0.244777	2628	0.252477	2515	12.256	0.10548	4348	0.0999884	2768	12.256	0.166667	18	0.171053	15
12.272	0.275703	1500	0.264679	431	12.272	0.225126	627	0.278709	639	12.272	0.226166	4147	0.162928	2890	12.272	0.264967	2583	0.260681	2383	12.272	0.0928823	4212	0.105279	2729	12.272	0.142857	33	0.145985	24
12.288	0.264105	1441	0.259994	346	12.288	0.20721	655	0.259429	633	12.288	0.22244	4057	0.177079	2794	12.288	0.25271	2677	0.247654	2450	12.288	0.106036	4209	0.114744	2744	12.288	0.211538	28	0.108696	23
12.304	0.269432	1405	0.214525	407	12.304	0.273015	617	0.248151	629	12.304	0.214293	4186	0.167455	2901	12.304	0.253181	2588	0.253536	2362	12.304	0.10487	4152	0.114867	2717	12.304	0.181818	33	0.194631	33
12.32	0.258212	1394	0.235712	373	12.32	0.239971	645	0.245417	637	12.32	0.216459	3973	0.184032	2955	12.32	0.250023	2569	0.23658	2464	12.32	0.101155	4043	0.0954558	2757	12.32	0.148148	35	0.375	28
12.336	0.268957	1416	0.259867	389	12.336	0.275298	612	0.256576	617	12.336	0.232484	3932	0.167289	2819	12.336	0.245625	2565	0.264582	2481	12.336	0.107745	4141	0.103369	2721	12.336	0.215909	33	0.241935	37
12.352	0.262986	1351	0.225686	372	12.352	0.259252	615	0.255435	628	12.352	0.221278	3988	0.166198	2749	12.352	0.268283	2473	0.254407	2351	12.352	0.106173	4121	0.113186	2720	12.352	0.175	36	0.315436	31
12.368	0.241771	1350	0.259489	368	12.368	0.272345	560	0.253505	563	12.368	0.221571	3949	0.161831	2707	12.368	0.236958	2528	0.259889	2346	12.368	0.102726	4054	0.11157	2678	12.368	0.170213	31	0.142857	27
12.384	0.254003	1335	0.232683	376	12.384	0.244716	580	0.257206	644	12.384	0.215412	3840	0.176112	2680	12.384	0.238577	2512	0.246297	2429	12.384	0.0980402	4167	0.101019	2555	12.384	0.127907	41	0.300613	25
12.4	0.250793	1273	0.226205	356	12.4	0.253855	604	0.274905	572	12.4	0.22333	4014	0.181353	2672	12.4	0.241416	2378	0.258438	2373	12.4	0.0992505	4042	0.110707	2589	12.4	0.00591716	23	0.172414	21
12.416	0.263665	1355	0.242426	378	12.416	0.279788	561	0.245354	593	12.416	0.209369	3826	0.173983	2689	12.416	0.237189	2415	0.245133	2286	12.416	0.105172	4010	0.105411	2575	12.416	0.0374332	23	0.26087	24
12.432	0.259529	1344	0.252392	362	12.432	0.264078	551	0.268466	603	12.432	0.221704	3816	0.176083	2652	12.432	0.238469	2384	0.246283	2193	12.432	0.0995989	3890	0.0912537	2631	12.432	0.16	28	0.150289	32
12.448	0.278456	1266	0.233881	341	12.448	0.25133	573	0.278341	616	12.448	0.224553	3727	0.181133	2581	12.448	0.25379	2365	0.250568	2233	12.448	0.101834	4033	0.0980955	2618	12.448	0.147727	28	-0.0378378	30
12.464	0.256329	1293	0.319203	402	12.464	0.236109	558	0.265137	545	12.464	0.217697	3750	0.174244	2582	12.464	0.249243	2369	0.247762	2221	12.464	0.0957488	4011	0.0903761	2545	12.464	0.27027	27	0.137931	24
12.48	0.268925	1335	0.216264	327	12.48	0.233947	519	0.255012	583	12.48	0.213614	3620	0.186542	2495	12.48	0.250964	2283	0.2546	2181	12.48	0.106057	3932	0.109934	2536	12.48	0.161491	26	0.24026	16
12.496	0.263615	1338	0.232757	309	12.496	0.251094	559	0.264145	566	12.496	0.214275	3617	0.165657	2516	12.496	0.255865	2344	0.245161	2151	12.496	0.10296	3954	0.116992	2593	12.496	0.158537	27	0.122807	27
12.512	0.246052	1267	0.229956	316	12.512	0.241518	558	0.221321	581	12.512	0.217992	3575	0.167113	2465	12.512	0.223861	2330	0.254823	2234	12.512	0.109302	3788	0.102182	2484	12.512	0.155689	29	0.259036	23
12.528	0.259812	1289	0.240062	346	12.528	0.23752	529	0.250423	572	12.528	0.223359	3603	0.165443	2424	12.528	0.246884	2205	0.262426	2158	12.528	0.102576	3810	0.109589	2569	12.528	0.151724	21	0.207547	30
12.544	0.266461	1227	0.266801	308	12.544	0.265702	549	0.282754	502	12.544	0.215443	3469	0.162738	2557	12.544	0.235928	2304	0.250464	2152	12.544	0.104788	3751	0.110847	2486	12.544	0.162791	28	0.297872	19
12.56	0.25067	1261	0.240149	321	12.56	0.236151	530	0.229293	519	12.56	0.217046	3555	0.166849	2406	12.56	0.244032	2246	0.25652	2168	12.56	0.106704	3755	0.0990681	2560	12.56	0.18797	26	0.268908	26
12.576	0.255797	1213	0.19725	293	12.576	0.253302	468	0.254755	533	12.576	0.218277	3374	0.180325	2380	12.576	0.245089	2223	0.245091	2128	12.576	0.106779	3670	0.100202	2489	12.576	0.0925926	20	0.15493	20
12.592	0.262028	1220	0.224016	304	12.592	0.213813	495	0.269277	484	12.592	0.218912	3428	0.173932	2472	12.592	0.236348	2201	0.238457	2044	12.592	0.0967638	3743	0.113093	2419	12.592	0.0536913	29	0.22807	22
12.608	0.245851	1154	0.221771	334	12.608	0.295569	506	0.231404	520	12.608	0.219887	3460	0.175999	2374	12.608	0.244307	2180	0.253227	2028	12.608	0.0965776	3674	0.100799	2462	12.608	0.255639	28	-0.0434783	25
12.624	0.273135	1188	0.2078	300	12.624	0.251167	451	0.210949	525	12.624	0.213236	3372	0.177463	2339	12.624	0.241243	2089	0.261538	2083	12.624	0.0954634	3730	0.101682	2411	12.624	0.208333	28	0.123377	26
12.64	0.275602	1198	0.238674	287	12.64	0.266332	520	0.281609	502	12.64	0.215478	3310	0.165056	2270	12.64	0.244428	2144	0.249227	2043	12.64	0.100547	3748	0.100372	2416	12.64	0.121019	25	0.0980392	17
12.656	0.282879	1184	0.217561	322	12.656	0.255646	506	0.25021	510	12.656	0.218616	3347	0.176873	2328	12.656	0.243135	2131	0.236541	2049	12.656	0.107675	3618	0.095913	2280	12.656	0.216418	22	0.157534	15
12.672	0.271195	1160	0.207138	281	12.672	0.223321	547	0.261637	536	12.672	0.21385	3251	0.174316	2288	12.672	0.249022	2094	0.253462	1965	12.672	0.110195	3665	0.10587	2453	12.672	0.214765	23	0.110345	33
12.688	0.239846	1138	0.21157	309	12.688	0.275787	501	0.254606	513	12.688	0.224794	3195	0.17294	2245	12.688	0.254896	1991	0.2507	2037	12.688	0.10574	3503	0.100524	2290	12.688	0.285714	19	0.164286	33
12.704	0.255316	1148	0.234479	315	12.704	0.250737	490	0.263579	491	12.704	0.215835	3184	0.171612	2071	12.704	0.2266	2092	0.243403	1975	12.704	0.0995554	3499	0.099986	2335	12.704	0.0869565	26	0.213793	18
12.72	0.280814	1092	0.239983	300	12.72	0.236226	484	0.247842	446	12.72	0.22317	3139	0.183947	2199	12.72	0.245266	2080	0.256598	1966	12.72	0.0944151	3526	0.103914	2285	12.72	0.158273	25	0.0192308	20
12.736	0.257498	1093	0.235356	304	12.736	0.279961	484	0.254945	473	12.736	0.22235	3204	0.179487	2116	12.736	0.244407	1970	0.245536	1888	12.736	0.105786	3580	0.0991276	2334	12.736	0.132812	27	0.0462428	22
12.752	0.249847	1089	0.217644	285	12.752	0.242752	485	0.29469	448	12.752	0.219317	3159	0.175573	2090	12.752	0.242846	2029	0.248944	1947	12.752	0.101906	3529	0.105243	2347	12.752	0.0526316	39	-0.0888889	24
12.768	0.239894	1032	0.24548	264	12.768	0.232363	466	0.266534	467	12.768	0.220838	3065	0.160663	2125	12.768	0.243747	2047	0.22287	1791	12.768	0.0984238	3509	0.100211	2350	12.768	0.1	19	0.016	21
12.784	0.248923	1081	0.257777	279	12.784	0.26028	502	0.245217	488	12.784	0.227996	3029	0.175214	2099	12.784	0.2509	1982	0.243216	1834	12.784	0.111613	3485	0.105306	2194	12.784	0.192308	25	0.103448	29
12.8	0.250076	1145	0.213874	252	12.8	0.244081	443	0.266485	476	12.8	0.229453	3091	0.184995	2077	12.8	0.246729	1998	0.242789	1838	12.8	0.0993542	3466	0.100188	2243	12.8	-0.00609756	27	0.165414	20
12.816	0.247286	1116	0.258428	303	12.816	0.261044	456	0.243758	472	12.816	0.225957	3056	0.174285	2107	12.816	0.244148	1907	0.244793	1900	12.816	0.113326	3410	0.104236	2210	12.816	0.1	29	0.165563	24
12.832	0.259682	1075	0.243933	266	12.832	0.225767	432	0.237323	432	12.832	0.214724	2940	0.171154	2078	12.832	0.249023	1992	0.25798	1832	12.832	0.111086	3320	0.112247	2275	12.832	0.214765	29	0.154545	25
12.848	0.263597	1031	0.240135	283	12.848	0.22427	442	0.279048	419	12.848	0.22474	2989	0.170509	2038	12.848	0.253975	1952	0.254145	1881	12.848	0.111214	3271	0.110373	2230	12.848	0.175573	21	0.0797546	18
12.864	0.258127	1058	0.269888	267	12.864	0.246897	434	0.250495	420	12.864	0.214967	2930	0.164082	1983	12.864	0.237494	1866	0.256242	1844	12.864	0.0953156	3404	0.107446	2082	12.864	0.104839	17	0.159091	17
12.88	0.255287	1047	0.249961	256	12.88	0.24147	434	0.259975	430	12.88	0.220786	2890	0.186526	1947	12.88	0.2559	1854	0.256794	1822	12.88	0.0970291	3404	0.106558	2176	12.88	0.19403	25	0.0652174	34
12.896	0.255663	1030	0.266752	265	12.896	0.246028	426	0.228105	418	12.896	0.231462	2913	0.162169	1923	12.896	0.235108	1907	0.271725	1802	12.896	0.105503	3390	0.101244	2288	12.896	0.215686	21	0.0886076	17
12.912	0.263525	1036	0.217677	257	12.912	0.256413	412	0.238816	419	12.912	0.210842	2876	0.171679	1869	12.912	0.227827	1934	0.236231	1712	12.912	0.105533	3385	0.109839	2184	12.912	0.233083	21	0.118881	27
12.928	0.250457	953	0.198591	276	12.928	0.278966	436	0.233807	448	12.928	0.218323	2789	0.170569	1919	12.928	0.246414	1833	0.25832	1674	12.928	0.10522	3215	0.102819	2210	12.928	0.227273	19	0.034965	19
12.944	0.256176	1023	0.25441	274	12.944	0.259431	401	0.248176	427	12.944	0.207803	2736	0.175884	1814	12.944	0.240305	1896	0.238573	1788	12.944	0.108526	3345	0.104486	2250	12.944	0.0689655	22	0.19375	13
12.96	0.249345	977	0.237182	266	12.96	0.234158	409	0.271389	409	12.96	0.21864	2714	0.171406	1970	12.96	0.239	1854	0.263104	1781	12.96	0.086566	3252	0.105512	2045	12.96	0.0390625	33	0.13986	27
12.976	0.234835	973	0.2319	259	12.976	0.22903	395	0.242053	454	12.976	0.212372	2738	0.175152	1892	12.976	0.250855	1726	0.243064	1706	12.976	0.0932888	3257	0.105585	2041	12.976	0.125984	13	0.0977444	17
12.992	0.235186	1030	0.237179	237	12.992	0.250864	375	0.239178	398	12.992	0.2157	2791	0.170733	1886	12.992	0.228968	1767	0.243272	1718	12.992	0.101568	3235	0.103923	2100	12.992	-0.02	21	0.0610687	30
13.008	0.241423	947	0.265267	222	13.008	0.254376	441	0.273503	412	13.008	0.22128	2786	0.172685	1839	13.008	0.266736	1855	0.261666	1673	13.008	0.0999837	3245	0.117558	2144	13.008	0.318182	25	0.130841	15
13.024	0.276626	978	0.283806	236	13.024	0.252411	395	0.231518	414	13.024	0.222444	2649	0.185241	1862	13.024	0.242612	1767	0.242424	1617	13.024	0.110761	3192	0.101624	2098	13.024	0.119266	23	0.104839	23
13.04	0.25987	961	0.238154	229	13.04	0.246448	373	0.274096	408	13.04	0.21376	2559	0.148137	1829	13.04	0.228182	1746	0.240669	1618	13.04	0.112145	3140	0.0989447	1998	13.04	0.0275862	18	0.128378	21
13.056	0.270532	958	0.299747	244	13.056	0.244283	390	0.266304	421	13.056	0.24126	2597	0.169581	1766	13.056	0.233197	1770	0.259585	1594	13.056	0.0998991	3094	0.103121	2121	13.056	0.121429	26	0.0307692	27
13.072	0.274407	911	0.215103	255	13.072	0.238056	431	0.268098	398	13.072	0.215704	2558	0.181435	1720	13.072	0.246566	1752	0.244098	1568	13.072	0.102955	3213	0.0981985	1952	13.072	0.0571429	19	0.357143	13
13.088	0.261969	905	0.277904	225	13.088	0.227075	388	0.236123	385	13.088	0.21702	2546	0.163875	1770	13.088	0.240229	1678	0.241635	1594	13.088	0.094459	3066	0.110717	1997	13.088	0.0454545	22	0.0662252	19
13.104	0.257354	943	0.260354	238	13.104	0.272349	376	0.239763	414	13.104	0.222203	2639	0.16102	1770	13.104	0.249334	1695	0.235008	1523	13.104	0.0864891	3015	0.11021	2014	13.104	0.119048	19	0.0948276	22
13.12	0.242298	928	0.231855	232	13.12	0.227333	384	0.27073	389	13.12	0.220994	2521	0.175309	1715	13.12	0.243316	1659	0.25706	1605	13.12	0.103223	3033	0.112704	1975	13.12	0.25	22	-0.0150376	29
13.136	0.246353	877	0.206211	254	13.136	0.24896	385	0.272688	391	13.136	0.212376	2446	0.167417	1681	13.136	0.239528	1616	0.256058	1540	13.136	0.106678	2994	0.106249	2030	13.136	0.0826446	28	0.013986	19
13.152	0.264433	880	0.232761	205	13.152	0.216055	360	0.254319	375	13.152	0.220296	2360	0.164516	1648	13.152	0.246591	1612	0.246044	1550	13.152	0.0997607	3058	0.103414	1885	13.152	0.0806452	21	0.125984	25
13.168	0.256475	847	0.205469	223	13.168	0.23279	371	0.22933	394	13.168	0.215701	2359	0.152119	1652	13.168	0.248375	1587	0.265862	1497	13.168	0.107431	2885	0.0904113	2033	13.168	0.243902	19	0.201835	28
13.184	0.237369	874	0.272974	222	13.184	0.217291	385	0.282627	339	13.184	0.210332	2386	0.167005	1629	13.184	0.25335	1632	0.238291	1533	13.184	0.110483	2893	0.0914366	1888	13.184	0.0909091	17	0.0307692	19
13.2	0.263461	883	0.233956	215	13.2	0.237201	363	0.210413	383	13.2	0.203029	2498	0.189132	1670	13.2	0.242629	1583	0.239161	1568	13.2	0.100926	2963	0.0959212	1926	13.2	0.111111	16	0.0176991	17
13.216	0.268524	833	0.218759	248	13.216	0.254853	373	0.239492	409	13.216	0.216391	2347	0.160166	1621	13.216	0.241291	1596	0.244802	1509	13.216	0.0985974	2916	0.102822	1916	13.216	0.18797	21	0.0322581	22
13.232	0.255956	785	0.265695	207	13.232	0.248604	345	0.26083	352	13.232	0.234642	2413	0.186549	1586	13.232	0.237274	1519	0.243049	1560	13.232	0.108764	2936	0.0916812	1838	13.232	0.0227273	23	0.00689655	22
13.248	0.260707	825	0.199333	215	13.248	0.229907	376	0.271736	362	13.248	0.208135	2293	0.163912	1557	13.248	0.23063	1483	0.24132	1477	13.248	0.112215	2901	0.103928	1904	13.248	0.148936	16	0.230088	21
13.264	0.250867	809	0.222544	232	13.264	0.246763	358	0.247536	342	13.264	0.207348	2347	0.186501	1560	13.264	0.228042	1569	0.240089	1438	13.264	0.0971995	2894	0.0979822	1799	13.264	0.15493	19	0.221154	22
13.28	0.256439	829	0.227339	226	13.28	0.229293	373	0.25454	357	13.28	0.20336	2297	0.156151	1515	13.28	0.255751	1483	0.245009	1448	13.28	0.101099	2796	0.103779	1830	13.28	0.139535	27	0.104478	21
13.296	0.250567	805	0.255651	226	13.296	0.229999	345	0.27635	389	13.296	0.216912	2272	0.168698	1560	13.296	0.251983	1518	0.223101	1457	13.296	0.104805	2763	0.102609	1907	13.296	0.236364	16	0.226415	22
13.312	0.259684	770	0.242066	226	13.312	0.25669	359	0.224961	348	13.312	0.220532	2172	0.151298	1516	13.312	0.236203	1529	0.244853	1443	13.312	0.100784	2855	0.096934	1794	13.312	0.0578512	16	0.134615	16
13.328	0.258185	765	0.210612	211	13.328	0.235084	349	0.26068	354	13.328	0.215775	2184	0.154964	1418	13.328	0.239812	1470	0.237921	1431	13.328	0.091201	2827	0.0891629	1864	13.328	-0.0671141	21	0.21875	11
13.344	0.266838	816	0.197551	232	13.344	0.253375	324	0.23476	368	13.344	0.21028	2174	0.178237	1511	13.344	0.227967	1474	0.253232	1493	13.344	0.102063	2717	0.0969955	1795	13.344	0.0551181	12	0.0425532	20
13.36	0.267775	793	0.20674	219	13.36	0.242401	313	0.252491	351	13.36	0.218134	2206	0.183742	1442	13.36	0.250658	1433	0.24774	1394	13.36	0.109804	2790	0.10333	1809	13.36	0.1	19	0.116071	18
13.376	0.27044	748	0.232634	193	13.376	0.284647	317	0.234003	346	13.376	0.211467	2180	0.157653	1406	13.376	0.24324	1469	0.233912	1391	13.376	0.112971	2725	0.0968028	1860	13.376	0.209302	23	0.0540541	14
13.392	0.257955	794	0.255098	191	13.392	0.209336	326	0.208396	309	13.392	0.196789	2114	0.16254	1512	13.392	0.260034	1370	0.245524	1392	13.392	0.106421	2686	0.105053	1769	13.392	0.0826446	16	0.0787402	28
13.408	0.265911	777	0.194383	177	13.408	0.240448	315	0.269566	366	13.408	0.201691	2163	0.169622	1451	13.408	0.247433	1442	0.233551	1366	13.408	0.0900721	2821	0.103439	1843	13.408	0.0390625	17	0.1	14
13.424	0.244716	745	0.295636	200	13.424	0.23753	327	0.212535	302	13.424	0.204451	2040	0.165662	1457	13.424	0.253631	1370	0.251983	1329	13.424	0.0940608	2728	0.0901096	1720	13.424	0.125	29	0.13913	17
13.44	0.224121	720	0.251213	200	13.44	0.222303	325	0.271805	315	13.44	0.218759	2049	0.169108	1431	13.44	0.248837	1394	0.245357	1361	13.44	0.102553	2756	0.10472	1743	13.44	0.125	23	0.179688	22
13.456	0.264035	742	0.229146	207	13.456	0.247152	286	0.262738	317	13.456	0.219725	2089	0.167136	1399	13.456	0.26085	1392	0.253979	1345	13.456	0.102219	2720	0.1063	1771	13.456	0.161765	20	0.207547	21
13.472	0.25801	724	0.239322	191	13.472	0.230119	334	0.228791	306	13.472	0.200047	2059	0.160396	1324	13.472	0.232088	1417	0.241625	1283	13.472	0.0928646	2591	0.114485	1744	13.472	0.328	19	0.0578512	14
13.488	0.264363	704	0.247356	185	13.488	0.239328	360	0.273731	320	13.488	0.219668	1984	0.18417	1316	13.488	0.245172	1383	0.228145	1322	13.488	0.109473	2636	0.0914566	1782	13.488	0.283186	23	0.205128	29
13.504	0.215995	704	0.227275	207	13.504	0.23081	317	0.252307	328	13.504	0.214867	1972	0.16239	1336	13.504	0.228942	1417	0.24377	1271	13.504	0.100167	2653	0.110177	1733	13.504	0.0869565	22	0	17
13.52	0.254316	735	0.25781	178	13.52	0.228761	332	0.2653	311	13.52	0.217666	1965	0.16757	1334	13.52	0.215648	1317	0.25936	1314	13.52	0.0914027	2690	0.104724	1738	13.52	0.0512821	20	0.179245	19
13.536	0.269452	716	0.227233	158	13.536	0.242333	312	0.255111	300	13.536	0.200915	1974	0.174249	1282	13.536	0.228748	1407	0.258871	1266	13.536	0.0959127	2580	0.100477	1692	13.536	0.186916	23	0.169643	20
13.552	0.261488	726	0.250659	192	13.552	0.255652	316	0.247779	273	13.552	0.209455	1903	0.162933	1271	13.552	0.232175	1312	0.245518	1298	13.552	0.122678	2571	0.111492	1671	13.552	0.0967742	18	0.0564516	19
13.568	0.240645	691	0.222183	181	13.568	0.232114	286	0.263505	287	13.568	0.206546	1971	0.162369	1273	13.568	0.243141	1292	0.246489	1300	13.568	0.104963	2538	0.103496	1723	13.568	0.127273	18	0.123894	26
13.584	0.270886	697	0.213993	142	13.584	0.241661	308	0.28731	289	13.584	0.228976	1943	0.172534	1212	13.584	0.242181	1352	0.227256	1235	13.584	0.101823	2598	0.113258	1677	13.584	0.075188	20	0.28	24
13.6	0.257685	716	0.240857	206	13.6	0.222673	316	0.221635	289	13.6	0.216591	1919	0.174273	1260	13.6	0.251634	1319	0.252343	1260	13.6	0.0870834	2607	0.0990319	1703	13.6	0.2	22	0.256881	22
13.616	0.259427	692	0.212023	173	13.616	0.22074	278	0.232439	283	13.616	0.207015	1904	0.171527	1227	13.616	0.228405	1256	0.249801	1241	13.616	0.109191	2551	0.103294	1626	13.616	0.155556	20	-0.0196078	14
13.632	0.236855	698	0.229891	160	13.632	0.237068	286	0.241476	255	13.632	0.206368	1891	0.162614	1280	13.632	0.232157	1318	0.2434	1245	13.632	0.0948095	2474	0.112929	1663	13.632	0.114286	16	0.226804	15
13.648	0.230803	695	0.226129	190	13.648	0.197635	267	0.232915	282	13.648	0.222843	1728	0.163824	1223	13.648	0.241166	1259	0.259643	1209	13.648	0.0959315	2436	0.0916025	1663	13.648	0	17	0	13
13.664	0.242066	688	0.243464	191	13.664	0.254957	287	0.25165	292	13.664	0.204143	1860	0.177414	1185	13.664	0.263921	1292	0.244873	1216	13.664	0.0914385	2376	0.0994306	1677	13.664	0.113636	22	0.0442478	11
13.68	0.242851	665	0.226972	150	13.68	0.234161	278	0.223762	310	13.68	0.218292	1804	0.168354	1155	13.68	0.238728	1261	0.234647	1150	13.68	0.0905828	2387	0.100944	1620	13.68	0.172414	16	-0.109244	16
13.696	0.255733	646	0.214746	191	13.696	0.238822	294	0.243268	296	13.696	0.2091	1821	0.148352	1216	13.696	0.23707	1243	0.25405	1202	13.696	0.109966	2463	0.103482	1619	13.696	0.0526316	20	0.142857	24
13.712	0.237924	624	0.255113	178	13.712	0.199016	290	0.277319	272	13.712	0.213225	1745	0.17097	1120	13.712	0.222215	1196	0.234514	1170	13.712	0.1113	2441	0.106202	1571	13.712	0.0442478	16	-0.00819672	15
13.728	0.273492	694	0.166302	163	13.728	0.241719	267	0.244419	261	13.728	0.223049	1778	0.174723	1159	13.728	0.250918	1181	0.253206	1166	13.728	0.0958138	2387	0.103658	1582	13.728	0.019802	18	0.125	29
13.744	0.268509	655	0.205482	172	13.744	0.276694	259	0.237406	267	13.744	0.213211	1731	0.149599	1174	13.744	0.236573	1157	0.249174	1145	13.744	0.0961555	2440	0.110752	1651	13.744	0.0707965	21	0.0142857	9
13.76	0.265185	652	0.217827	156	13.76	0.261672	240	0.260803	287	13.76	0.20548	1640	0.198401	1127	13.76	0.237242	1143	0.22912	1153	13.76	0.101523	2363	0.0952436	1651	13.76	0.108108	18	0.229358	20
13.776	0.237811	612	0.232159	147	13.776	0.244846	243	0.245842	264	13.776	0.184156	1664	0.180705	1108	13.776	0.238577	1195	0.236934	1122	13.776	0.0991424	2325	0.107612	1545	13.776	0.0526316	11	0.150442	23
13.792	0.261349	620	0.212684	132	13.792	0.261407	270	0.223776	262	13.792	0.226125	1718	0.149715	1109	13.792	0.242374	1208	0.249528	1128	13.792	0.0969232	2346	0.0996207	1528	13.792	0.00869565	22	0.147059	28
13.808	0.219348	624	0.231551	155	13.808	0.249961	250	0.229248	265	13.808	0.196575	1684	0.151789	1141	13.808	0.236206	1182	0.243323	1154	13.808	0.0903053	2467	0.104234	1455	13.808	0.15534	12	0.0347826	18
13.824	0.262818	581	0.171819	144	13.824	0.271066	249	0.224001	292	13.824	0.226351	1701	0.165181	1113	13.824	0.246477	1138	0.238557	1124	13.824	0.0932098	2371	0.100802	1452	13.824	0.242991	17	0.214953	17
13.84	0.237951	600	0.22686	154	13.84	0.205963	247	0.259293	274	13.84	0.21401	1638	0.145262	1127	13.84	0.236427	1121	0.260608	1091	13.84	0.108174	2365	0.109623	1494	13.84	0.117647	14	0.194444	13
13.856	0.266627	619	0.254994	145	13.856	0.28065	238	0.217867	251	13.856	0.199031	1608	0.184671	1053	13.856	0.243551	1098	0.252475	1061	13.856	0.117264	2364	0.100069	1501	13.856	0.2	23	0.0277778	18
13.872	0.262544	587	0.216521	143	13.872	0.246435	250	0.249476	260	13.872	0.205201	1643	0.189526	1088	13.872	0.236788	1113	0.228541	1068	13.872	0.0990437	2273	0.0931185	1554	13.872	-0.016129	22	0.0973451	18
13.888	0.278518	571	0.291299	162	13.888	0.267865	238	0.247498	259	13.888	0.205202	1553	0.15025	1019	13.888	0.253535	1098	0.243005	1099	13.888	0.098101	2317	0.101097	1520	13.888	0.075	14	0.0679612	14
13.904	0.214367	581	0.200156	154	13.904	0.242739	224	0.227871	257	13.904	0.203218	1633	0.167283	1033	13.904	0.235904	1111	0.241868	1065	13.904	0.0904165	2304	0.119042	1444	13.904	0.290909	19	0.135593	21
13.92	0.275793	589	0.226418	154	13.92	0.249961	230	0.254341	229	13.92	0.194315	1650	0.154269	1048	13.92	0.23788	1089	0.24649	1028	13.92	0.0996429	2243	0.0963319	1553	13.92	0.0597015	13	0.0571429	16
13.936	0.240086	586	0.239143	149	13.936	0.242088	234	0.228055	237	13.936	0.203326	1534	0.160241	1026	13.936	0.213767	1074	0.241403	994	13.936	0.0820902	2336	0.0942434	1452	13.936	0.0606061	17	0.126214	16
13.952	0.224807	551	0.236584	152	13.952	0.217448	237	0.249448	238	13.952	0.19643	1554	0.1791	1005	13.952	0.252393	1099	0.263438	1008	13.952	0.0970018	2200	0.0949857	1505	13.952	0.075	23	0.16	16
13.968	0.23222	628	0.23073	159	13.968	0.183722	253	0.230573	242	13.968	0.215391	1541	0.169894	949	13.968	0.227684	1050	0.239719	986	13.968	0.0918656	2175	0.0966259	1483	13.968	0.184	20	0.112	17
13.984	0.249731	580	0.182409	148	13.984	0.237461	232	0.271389	253	13.984	0.213649	1568	0.172534	1026	13.984	0.229598	1114	0.230494	996	13.984	0.0903368	2195	0.0872109	1389	13.984	0.0561798	17	0.175	9
14	0.267979	519	0.244565	146	14	0.286198	204	0.252668	203	14	0.207303	1509	0.152211	989	14	0.226056	1021	0.250592	1056	14	0.0825844	2215	0.0980654	1408	14	0.0192308	19	0.0833333	14
14.016	0.252527	591	0.224334	144	14.016	0.246805	235	0.22829	233	14.016	0.198731	1503	0.170269	989	14.016	0.236323	1042	0.236642	1090	14.016	0.100754	2271	0.103815	1399	14.016	0.0243902	9	-0.025641	16
14.032	0.246048	557	0.186282	154	14.032	0.218317	196	0.272621	210	14.032	0.207326	1495	0.153076	1013	14.032	0.21689	1048	0.253678	969	14.032	0.0984426	2245	0.0991468	1326	14.032	0.03125	20	0.163462	18
14.048	0.207857	536	0.256905	114	14.048	0.213553	226	0.25864	235	14.048	0.212021	1464	0.178262	957	14.048	0.238634	1023	0.2439	998	14.048	0.0901694	2179	0.0991867	1435	14.048	0.0210526	12	0.09375	22
14.064	0.253408	541	0.158745	129	14.064	0.229298	226	0.28926	234	14.064	0.226155	1490	0.172962	975	14.064	0.251582	1029	0.242019	1019	14.064	0.0851364	2110	0.0833331	1392	14.064	0.142857	18	0.049505	22
14.08	0.244139	562	0.173059	147	14.08	0.226617	196	0.271187	231	14.08	0.215734	1414	0.153501	916	14.08	0.23264	1013	0.219083	981	14.08	0.0938151	2133	0.0848703	1368	14.08	0.243243	25	-0.0824742	19
14.096	0.251799	513	0.246456	128	14.096	0.220151	208	0.257558	228	14.096	0.218111	1401	0.186081	930	14.096	0.235539	994	0.247633	944	14.096	0.0910418	2074	0.0900142	1399	14.096	0.134021	12	0.222222	14
14.112	0.210087	541	0.241512	125	14.112	0.234003	196	0.221929	225	14.112	0.202448	1385	0.167353	988	14.112	0.248421	980	0.243079	970	14.112	0.10213	2109	0.0973336	1463	14.112	0.192308	13	-0.025641	15
14.128	0.223433	521	0.24102	122	14.128	0.233951	227	0.203305	222	14.128	0.211935	1384	0.162516	898	14.128	0.249808	996	0.243204	952	14.128	0.0937557	2081	0.101328	1321	14.128	0.266667	15	0.184783	24
14.144	0.249465	489	0.231488	126	14.144	0.217653	240	0.259129	234	14.144	0.210957	1341	0.138875	913	14.144	0.244794	933	0.24595	868	14.144	0.095119	2123	0.102014	1409	14.144	0.133333	16	0.192308	14
14.16	0.268764	521	0.215467	124	14.16	0.210861	217	0.213983	230	14.16	0.210983	1393	0.181649	891	14.16	0.248039	956	0.242062	946	14.16	0.100924	1991	0.0767712	1361	14.16	0	15	0.127273	18
14.176	0.268382	482	0.215623	129	14.176	0.253538	201	0.288357	219	14.176	0.20871	1323	0.173242	884	14.176	0.234447	985	0.233572	884	14.176	0.0839822	2098	0.0990257	1306	14.176	0.16129	14	0.106383	27
14.192	0.270893	510	0.218025	122	14.192	0.179428	199	0.246982	242	14.192	0.213765	1346	0.160944	902	14.192	0.237729	916	0.225964	911	14.192	0.0884821	2028	0.0998409	1249	14.192	0.15534	29	0.0666667	11
14.208	0.266832	522	0.192418	148	14.208	0.218711	182	0.228256	203	14.208	0.20988	1346	0.163007	950	14.208	0.231335	943	0.240167	935	14.208	0.0777799	1998	0.0843656	1325	14.208	0.121951	17	-0.0169492	14
14.224	0.241516	501	0.20268	128	14.224	0.236369	212	0.298821	210	14.224	0.206792	1369	0.153979	899	14.224	0.241036	915	0.250221	903	14.224	0.0926132	2040	0.0942655	1331	14.224	0.131579	14	0.142857	12
14.24	0.236287	487	0.246988	114	14.24	0.234055	196	0.275323	218	14.24	0.193013	1359	0.164864	846	14.24	0.236759	917	0.241974	938	14.24	0.0958765	2066	0.114856	1294	14.24	0.0204082	23	-0.0714286	20
14.256	0.261466	488	0.218969	125	14.256	0.254506	193	0.23902	204	14.256	0.207049	1299	0.162266	863	14.256	0.251197	917	0.231166	888	14.256	0.0976222	1983	0.108226	1255	14.256	0.0857143	16	0.121951	17
14.272	0.247542	477	0.228307	107	14.272	0.226661	186	0.260062	231	14.272	0.212126	1210	0.169399	866	14.272	0.229097	894	0.235199	887	14.272	0.0979377	1957	0.087227	1316	14.272	0.22	15	-0.0465116	14
14.288	0.2188	474	0.225896	120	14.288	0.256958	164	0.29719	216	14.288	0.191504	1274	0.175025	844	14.288	0.248434	872	0.228284	875	14.288	0.105706	1933	0.0910664	1315	14.288	0.114286	8	0	17
14.304	0.251628	476	0.222952	115	14.304	0.236647	187	0.241936	206	14.304	0.211367	1277	0.155973	829	14.304	0.241587	864	0.221382	897	14.304	0.0938549	1938	0.107905	1285	14.304	0.152174	11	-0.0408163	11
14.32	0.231266	467	0.209854	102	14.32	0.27953	220	0.219203	192	14.32	0.208736	1214	0.205071	863	14.32	0.231837	903	0.246861	908	14.32	0.089505	2002	0.0773905	1286	14.32	0.111111	12	0.0792079	16
14.336	0.241105	438	0.273933	110	14.336	0.222369	167	0.272926	202	14.336	0.212273	1263	0.164835	788	14.336	0.211743	929	0.245778	834	14.336	0.0897241	1922	0.0972772	1289	14.336	-0.121495	14	0.0625	20
14.352	0.233094	478	0.227428	119	14.352	0.250625	194	0.237294	203	14.352	0.19864	1285	0.16627	847	14.352	0.212776	850	0.254305	930	14.352	0.0851043	1976	0.107513	1267	14.352	-0.0549451	21	-0.00909091	21
14.368	0.227152	434	0.186178	129	14.368	0.231366	175	0.197108	173	14.368	0.214075	1179	0.192015	833	14.368	0.23361	855	0.249712	855	14.368	0.0893148	1950	0.108266	1249	14.368	0.0425532	16	0.1875	21
14.384	0.259483	435	0.233144	118	14.384	0.198082	192	0.26378	183	14.384	0.200543	1203	0.153587	815	14.384	0.263003	834	0.257774	811	14.384	0.0953293	1865	0.07379	1238	14.384	0.0921053	18	-0.027027	17
14.4	0.250238	443	0.167077	106	14.4	0.272447	195	0.237885	183	14.4	0.198597	1211	0.166926	781	14.4	0.230894	848	0.242801	867	14.4	0.0954287	1870	0.0914999	1176	14.4	0	20	-0.00961538	14
14.416	0.225149	424	0.20529	138	14.416	0.245935	198	0.268521	211	14.416	0.208842	1215	0.168525	815	14.416	0.225474	895	0.214279	796	14.416	0.100044	1952	0.0950379	1198	14.416	-0.00961538	12	0.213115	15
14.432	0.257874	389	0.226627	110	14.432	0.198167	207	0.223961	203	14.432	0.223843	1141	0.188653	765	14.432	0.244769	835	0.244581	844	14.432	0.0914973	1814	0.0975862	1238	14.432	-0.0116279	15	0	15
14.448	0.255721	434	0.248725	96	14.448	0.238231	187	0.194523	184	14.448	0.209067	1132	0.156967	752	14.448	0.234534	841	0.266618	823	14.448	0.1065	1821	0.115875	1244	14.448	0.15625	15	0.129032	14
14.464	0.231403	456	0.138083	101	14.464	0.212461	150	0.23087	204	14.464	0.207818	1153	0.151326	718	14.464	0.221288	890	0.222763	843	14.464	0.093282	1754	0.0821561	1273	14.464	0.152941	14	0.0136986	16
14.48	0.213166	449	0.289561	121	14.48	0.27189	181	0.240991	157	14.48	0.210699	1118	0.179334	663	14.48	0.222526	852	0.246296	779	14.48	0.0874018	1880	0.103912	1162	14.48	0.142857	16	0.103896	19
14.496	0.241461	416	0.243244	116	14.496	0.245557	147	0.220065	178	14.496	0.205379	1129	0.169265	747	14.496	0.251338	817	0.233006	791	14.496	0.102789	1772	0.110997	1146	14.496	0.192308	11	0.151515	15
14.512	0.210792	466	0.254862	112	14.512	0.189823	174	0.240924	184	14.512	0.232813	1080	0.139526	687	14.512	0.224367	852	0.247521	743	14.512	0.0876067	1794	0.0854935	1182	14.512	0.043956	10	0.178571	12
14.528	0.229329	430	0.169258	108	14.528	0.257446	194	0.237018	157	14.528	0.211719	1157	0.149813	722	14.528	0.262381	774	0.22339	734	14.528	0.088258	1818	0.0974011	1143	14.528	-0.0549451	15	0.0625	13
14.544	0.237121	394	0.248772	110	14.544	0.219961	183	0.234382	180	14.544	0.201423	1093	0.186943	676	14.544	0.242717	786	0.261806	788	14.544	0.0836355	1792	0.0969782	1147	14.544	0.117647	17	0.0470588	20
14.56	0.23089	413	0.252312	120	14.56	0.149961	187	0.185044	182	14.56	0.206753	1160	0.173862	714	14.56	0.226964	822	0.226396	790	14.56	0.0822058	1778	0.0964906	1150	14.56	0.0217391	15	0.158537	14
14.576	0.202153	459	0.198625	115	14.576	0.203576	172	0.258422	165	14.576	0.197728	1074	0.15484	705	14.576	0.226241	837	0.233117	727	14.576	0.100079	1804	0.0996192	1149	14.576	0.0322581	18	0.0217391	20
14.592	0.241354	383	0.17738	88	14.592	0.254738	130	0.223419	170	14.592	0.188917	1050	0.171139	691	14.592	0.21754	802	0.266141	776	14.592	0.0989554	1823	0.105238	1099	14.592	0.153846	15	0.178947	11
14.608	0.244619	422	0.257968	90	14.608	0.21918	154	0.236072	178	14.608	0.212558	988	0.165325	678	14.608	0.243284	792	0.263478	701	14.608	0.0885059	1706	0.0903306	1115	14.608	0.4	16	0.0917431	21
14.624	0.238729	366	0.2003	107	14.624	0.263011	200	0.237152	176	14.624	0.206654	1017	0.172611	687	14.624	0.231738	803	0.238558	754	14.624	0.0898669	1753	0.0901929	1121	14.624	0.115385	18	0.134021	15
14.64	0.240337	362	0.217577	93	14.64	0.186512	143	0.201219	177	14.64	0.192692	1067	0.156557	685	14.64	0.242969	692	0.208918	718	14.64	0.0809656	1667	0.105062	1187	14.64	0.130435	15	0.0857143	16
14.656	0.230072	404	0.243528	82	14.656	0.180961	172	0.225496	154	14.656	0.231166	1104	0.146695	601	14.656	0.223704	778	0.250811	727	14.656	0.0873503	1676	0.0960745	1066	14.656	-0.0212766	14	0.204819	14
14.672	0.24369	379	0.191183	113	14.672	0.25398	176	0.218772	181	14.672	0.210747	982	0.169045	676	14.672	0.213966	764	0.243051	711	14.672	0.0798672	1708	0.112609	1101	14.672	0.030303	17	0.166667	10
14.688	0.221335	376	0.238616	101	14.688	0.207808	166	0.262513	161	14.688	0.204489	1111	0.139732	685	14.688	0.229567	751	0.231086	739	14.688	0.0814935	1723	0.117972	1132	14.688	0.221154	15	0.164557	12
14.704	0.22086	352	0.29692	82	14.704	0.205064	150	0.208411	179	14.704	0.200312	1014	0.167506	682	14.704	0.227251	729	0.236463	649	14.704	0.104371	1640	0.0928558	1093	14.704	0.0625	14	0.0543478	11
14.72	0.250304	383	0.200992	99	14.72	0.257103	158	0.2207	171	14.72	0.185336	981	0.154212	649	14.72	0.255734	657	0.243877	704	14.72	0.0974695	1617	0.0800941	1045	14.72	-0.021978	12	0.025974	23
14.736	0.216055	367	0.113714	83	14.736	0.201915	151	0.243863	175	14.736	0.202816	912	0.177607	628	14.736	0.237129	699	0.245143	688	14.736	0.0863736	1665	0.0866342	1177	14.736	0.1	20	0.205882	14
14.752	0.24547	357	0.180141	112	14.752	0.241931	160	0.27445	154	14.752	0.190952	983	0.134536	648	14.752	0.232827	740	0.228088	694	14.752	0.0919893	1655	0.0748149	1070	14.752	0.0204082	20	0.1	10
14.768	0.227931	389	0.270231	92	14.768	0.209687	149	0.220385	171	14.768	0.218727	954	0.147356	648	14.768	0.235079	730	0.212734	707	14.768	0.103213	1644	0.119344	1096	14.768	0.202532	14	0.2125	11
14.784	0.225542	363	0.26598	79	14.784	0.227595	145	0.200806	161	14.784	0.202431	930	0.175827	642	14.784	0.198042	714	0.235459	683	14.784	0.110618	1693	0.0872765	1084	14.784	0.25	17	-0.076087	26
14.8	0.218963	364	0.163472	95	14.8	0.163541	167	0.236147	150	14.8	0.210962	1014	0.173507	582	14.8	0.228933	655	0.250783	735	14.8	0.0953201	1632	0.0818756	1054	14.8	0.240964	16	0.117647	15
14.816	0.21056	335	0.175219	92	14.816	0.257991	160	0.256717	154	14.816	0.20841	980	0.153397	578	14.816	0.251519	715	0.258365	679	14.816	0.0843549	1623	0.114536	1072	14.816	0.0192308	16	0.185185	18
14.832	0.24134	329	0.210487	99	14.832	0.227878	146	0.243264	139	14.832	0.207342	986	0.194323	626	14.832	0.227376	739	0.240987	634	14.832	0.0869306	1618	0.0884291	1041	14.832	0.0921053	9	0.0333333	12
14.848	0.194621	374	0.252791	82	14.848	0.211617	137	0.274154	161	14.848	0.205514	984	0.160158	566	14.848	0.244063	708	0.248955	649	14.848	0.0942958	1540	0.0755235	1003	14.848	-0.0357143	12	0.0106383	16
14.864	0.241206	366	0.189616	103	14.864	0.223055	126	0.229821	170	14.864	0.221487	890	0.168982	567	14.864	0.235088	674	0.246366	605	14.864	0.0884417	1590	0.0905581	1032	14.864	0.0823529	13	0.142857	12
14.88	0.243267	354	0.234246	92	14.88	0.182401	151	0.19656	163	14.88	0.210444	910	0.163652	566	14.88	0.255066	636	0.245964	653	14.88	0.100898	1510	0.0963566	1008	14.88	0.0689655	9	-0.047619	4
14.896	0.226765	370	0.247152	113	14.896	0.213656	139	0.251685	155	14.896	0.201046	953	0.157784	535	14.896	0.235948	658	0.252917	669	14.896	0.100482	1590	0.0954572	984	14.896	0.181818	20	0.0526316	16
14.912	0.234523	351	0.274246	95	14.912	0.218504	139	0.232363	135	14.912	0.192479	909	0.171045	555	14.912	0.22993	685	0.234995	621	14.912	0.113589	1503	0.109992	1037	14.912	0.1375	9	0.142857	15
14.928	0.208439	339	0.219961	81	14.928	0.249961	112	0.212289	133	14.928	0.193768	861	0.16403	551	14.928	0.223642	639	0.244145	671	14.928	0.101874	1562	0.086864	929	14.928	0.138298	26	0.171053	17
14.944	0.237095	325	0.258581	93	14.944	0.251709	147	0.235322	138	14.944	0.186045	923	0.155722	565	14.944	0.225448	680	0.233411	656	14.944	0.095865	1486	0.0939814	1039	14.944	0.0117647	15	0.131579	21
14.96	0.241768	328	0.199961	74	14.96	0.267275	132	0.285172	137	14.96	0.200587	862	0.163245	580	14.96	0.206739	648	0.250543	570	14.96	0.0967397	1564	0.0955599	1015	14.96	0.025	10	0.0740741	17
14.976	0.233294	330	0.226151	83	14.976	0.21981	135	0.244835	149	14.976	0.181963	882	0.172959	564	14.976	0.224839	634	0.225324	612	14.976	0.084648	1485	0.0802186	1007	14.976	0.103896	11	0.131579	18
14.992	0.233032	369	0.215529	76	14.992	0.205626	141	0.190706	163	14.992	0.195526	888	0.145604	567	14.992	0.237959	619	0.229266	581	14.992	0.0938913	1485	0.0921186	891	14.992	0.0149254	12	0.204819	15
15.008	0.217151	342	0.187461	87	15.008	0.222875	132	0.20855	140	15.008	0.198773	904	0.163389	528	15.008	0.219298	680	0.245483	609	15.008	0.0916951	1464	0.0945661	953	15.008	0.168675	16	0.204819	21
15.024	0.218124	332	0.190437	80	15.024	0.202314	144	0.292707	132	15.024	0.193309	812	0.182627	563	15.024	0.211603	589	0.232384	617	15.024	0.0974307	1429	0.111946	1018	15.024	0.0853659	16	-0.120482	15
15.04	0.23709	301	0.199541	114	15.04	0.228532	120	0.216588	145	15.04	0.207708	800	0.167471	518	15.04	0.247593	638	0.228037	580	15.04	0.107277	1423	0.0774305	986	15.04	0.0149254	11	0.0675676	12
15.056	0.222358	352	0.170174	91	15.056	0.216545	137	0.240057	151	15.056	0.225146	811	0.148408	529	15.056	0.193085	639	0.190088	527	15.056	0.0762427	1407	0.104747	997	15.056	0	11	0.0384615	14
15.072	0.220054	302	0.24308	82	15.072	0.239004	146	0.185231	150	15.072	0.193779	800	0.154743	502	15.072	0.236342	626	0.223747	552	15.072	0.0754177	1435	0.0839776	961	15.072	0.10989	19	0.0967742	15
15.088	0.201691	274	0.253152	84	15.088	0.174483	136	0.24147	124	15.088	0.204429	903	0.156894	569	15.088	0.202256	583	0.250069	583	15.088	0.0811425	1485	0.127073	919	15.088	0.127907	16	0.0126582	11
15.104	0.203674	273	0.201624	69	15.104	0.20772	135	0.222739	125	15.104	0.192833	790	0.169473	499	15.104	0.22986	596	0.237888	567	15.104	0.0933917	1467	0.0915472	969	15.104	0.307692	16	-0.0843373	9
15.12	0.193527	321	0.164595	83	15.12	0.258925	117	0.249961	136	15.12	0.191603	754	0.1824	553	15.12	0.246081	602	0.237622	577	15.12	0.103981	1495	0.0943633	931	15.12	-0.0693069	14	0.0689655	17
15.136	0.221711	286	0.222659	88	15.136	0.170341	113	0.182811	123	15.136	0.187769	784	0.168212	514	15.136	0.234689	582	0.221631	567	15.136	0.0729026	1430	0.0819728	946	15.136	0.0714286	12	-0.0941176	10
15.152	0.219323	290	0.112388	78	15.152	0.21462	116	0.248929	140	15.152	0.188098	769	0.170661	491	15.152	0.238714	602	0.194925	557	15.152	0.0933181	1427	0.0813525	948	15.152	0.131579	10	0.010989	17
15.168	0.202322	305	0.193019	72	15.168	0.234831	131	0.238481	120	15.168	0.173309	770	0.157753	519	15.168	0.232304	546	0.227577	588	15.168	0.0821922	1421	0.092743	915	15.168	0.043956	9	-0.0135135	11
15.184	0.225313	324	0.187185	88	15.184	0.236623	109	0.266983	120	15.184	0.205931	815	0.156718	474	15.184	0.223714	559	0.243096	549	15.184	0.0943974	1437	0.0928741	885	15.184	-0.0449438	12	0	11
15.2	0.230425	302	0.275587	53	15.2	0.226427	124	0.175445	150	15.2	0.198459	727	0.153805	495	15.2	0.22023	560	0.242238	528	15.2	0.0964303	1368	0.0766535	953	15.2	0.030303	13	0.0714286	18
15.216	0.234149	274	0.233294	74	15.216	0.256228	126	0.16793	130	15.216	0.197274	791	0.155057	494	15.216	0.229265	579	0.243324	491	15.216	0.0814431	1363	0.0972587	928	15.216	-0.0740741	14	-0.0813953	11
15.232	0.249961	279	0.217051	74	15.232	0.185	126	0.270442	120	15.232	0.180883	693	0.154208	509	15.232	0.195284	571	0.230516	519	15.232	0.109146	1426	0.0856426	945	15.232	0.0232558	13	0.0649351	8
15.248	0.230821	290	0.106966	77	15.248	0.232028	111	0.292537	115	15.248	0.190676	740	0.156921	441	15.248	0.208683	524	0.258356	481	15.248	0.101177	1277	0.0812073	898	15.248	0.0795455	12	0.0649351	16
15.264	0.209931	275	0.149412	73	15.264	0.150326	93	0.249961	126	15.264	0.184627	735	0.184574	464	15.264	0.218022	587	0.201757	504	15.264	0.104695	1355	0.0926394	926	15.264	0.104478	12	0.0454545	11
15.28	0.227495	280	0.209782	87	15.28	0.223101	115	0.221335	118	15.28	0.179267	727	0.189126	451	15.28	0.216961	533	0.223832	495	15.28	0.103115	1373	0.0695488	836	15.28	0.195876	23	0.131579	5
15.296	0.228687	303	0.161824	66	15.296	0.212789	124	0.224032	117	15.296	0.205152	745	0.174035	452	15.296	0.244074	549	0.233917	533	15.296	0.105216	1338	0.0907669	822	15.296	0.0425532	11	0.125	10
15.312	0.237751	287	0.162907	59	15.312	0.216775	115	0.258069	120	15.312	0.198274	720	0.189578	495	15.312	0.220872	524	0.231263	539	15.312	0.0838595	1317	0.0799788	900	15.312	-0.076087	20	0.352941	7
15.328	0.221292	288	0.209837	57	15.328	0.20913	98	0.164781	131	15.328	0.209187	714	0.171438	449	15.328	0.23542	486	0.235787	517	15.328	0.0949601	1309	0.0855727	873	15.328	0.219178	9	0.189189	14
15.344	0.210394	261	0.17728	71	15.344	0.171664	115	0.240572	109	15.344	0.205619	722	0.127941	434	15.344	0.215469	534	0.233345	512	15.344	0.0896362	1391	0.0869255	897	15.344	0.189189	13	0.0333333	17
15.36	0.261382	272	0.16461	72	15.36	0.243323	107	0.184835	134	15.36	0.190538	707	0.156214	477	15.36	0.23542	525	0.245977	529	15.36	0.0846232	1337	0.0757858	826	15.36	0.05	21	-0.056338	11
15.376	0.190493	251	0.211228	77	15.376	0.232818	129	0.234382	121	15.376	0.198176	756	0.145288	414	15.376	0.21191	499	0.211347	474	15.376	0.0775869	1352	0.0868707	876	15.376	0.01	11	0.233333	21
15.392	0.21461	283	0.244176	67	15.392	0.169976	131	0.219022	109	15.392	0.195253	677	0.154088	400	15.392	0.249915	516	0.228859	493	15.392	0.0672195	1281	0.0799277	849	15.392	-0.016129	11	0.0943396	12
15.408	0.180279	255	0.181779	74	15.408	0.158667	111	0.269367	128	15.408	0.212926	687	0.182713	480	15.408	0.239956	560	0.228912	491	15.408	0.0727482	1260	0.0986392	812	15.408	0.117647	12	0.0769231	6
15.424	0.20979	230	0.120416	75	15.424	0.212924	106	0.261969	120	15.424	0.192804	650	0.177398	416	15.424	0.237471	476	0.217061	476	15.424	0.0950164	1270	0.0972994	812	15.424	0.0357143	9	0.0117647	12
15.44	0.210686	279	0.181137	63	15.44	0.192087	113	0.157264	100	15.44	0.164451	638	0.202105	421	15.44	0.235593	492	0.239791	474	15.44	0.100498	1277	0.0884082	778	15.44	-0.0120482	9	0.189189	13
15.456	0.210898	251	0.218711	58	15.456	0.266114	77	0.16588	125	15.456	0.207727	680	0.155616	405	15.456	0.213848	478	0.264757	514	15.456	0.0864367	1246	0.102806	864	15.456	0.0561798	9	-0.1	13
15.472	0.21543	245	0.169192	60	15.472	0.232103	114	0.280689	110	15.472	0.195797	700	0.160162	428	15.472	0.21958	505	0.209512	475	15.472	0.0740419	1252	0.0999377	805	15.472	0.10989	9	0	14
15.488	0.259961	256	0.117203	78	15.488	0.140411	93	0.20288	108	15.488	0.202958	632	0.142588	408	15.488	0.266957	488	0.207746	489	15.488	0.0809158	1215	0.0866107	842	15.488	0.157303	11	0.0625	12
15.504	0.242951	241	0.128533	59	15.504	0.234797	96	0.235768	100	15.504	0.16765	587	0.178745	408	15.504	0.215498	484	0.239824	514	15.504	0.0937159	1228	0.0978999	775	15.504	0.0833333	14	0.0853659	13
15.52	0.237003	239	0.175143	54	15.52	0.255133	115	0.157022	99	15.52	0.193848	639	0.181641	406	15.52	0.222958	495	0.251876	476	15.52	0.0959606	1233	0.0884132	778	15.52	-0.08	13	0.0506329	10
15.536	0.247411	238	0.139667	66	15.536	0.20707	111	0.207851	103	15.536	0.195123	627	0.163248	401	15.536	0.249766	474	0.24247	495	15.536	0.0867736	1205	0.116621	769	15.536	-0.011236	21	0.0886076	12
15.552	0.213885	280	0.23053	70	15.552	0.167987	115	0.269069	102	15.552	0.203519	594	0.165423	459	15.552	0.240612	482	0.233945	508	15.552	0.0843304	1263	0.0965151	821	15.552	0.0117647	9	0.260274	12
15.568	0.262637	240	0.204612	65	15.568	0.208035	107	0.181779	99	15.568	0.191691	597	0.14816	392	15.568	0.215715	473	0.242501	449	15.568	0.0869903	1198	0.0725109	792	15.568	0.129032	16	0.0921053	14
15.584	0.248929	268	0.138173	58	15.584	0.13646	95	0.240467	115	15.584	0.200704	595	0.151426	414	15.584	0.215272	446	0.214233	465	15.584	0.099849	1163	0.109683	708	15.584	0.12	11	-0.0116279	11
15.6	0.204326	218	0.173758	54	15.6	0.180882	83	0.200276	78	15.6	0.20525	638	0.137514	358	15.6	0.194545	471	0.2419	440	15.6	0.0880689	1219	0.0989632	722	15.6	0.142857	13	0.0675676	13
15.616	0.261055	235	0.154575	49	15.616	0.209977	99	0.238539	97	15.616	0.179442	577	0.140687	372	15.616	0.223719	477	0.245424	446	15.616	0.0933371	1190	0.0739314	793	15.616	0.15	14	0.0581395	12
15.632	0.222027	211	0.219139	64	15.632	0.167425	83	0.233807	101	15.632	0.207288	608	0.161927	364	15.632	0.243644	447	0.234531	457	15.632	0.0753614	1161	0.0796142	747	15.632	0.0769231	12	0	10
15.648	0.223516	245	0.164024	72	15.648	0.184336	104	0.265695	91	15.648	0.178042	588	0.128887	394	15.648	0.214802	481	0.204754	453	15.648	0.0887006	1248	0.0850222	770	15.648	0.1	16	0.0886076	16
15.664	0.20288	215	0.162944	56	15.664	0.244565	96	0.152671	100	15.664	0.193931	655	0.173689	342	15.664	0.235619	469	0.236054	451	15.664	0.0926429	1203	0.096466	797	15.664	0.238095	13	0.115385	12
15.68	0.185421	249	0.274587	65	15.68	0.182738	112	0.194863	95	15.68	0.192582	608	0.154998	374	15.68	0.215594	449	0.231128	414	15.68	0.0777218	1122	0.0741106	737	15.68	0.0357143	16	0.111111	10
15.696	0.247681	206	0.138785	60	15.696	0.235662	101	0.237825	97	15.696	0.190122	586	0.167527	342	15.696	0.189577	469	0.217351	444	15.696	0.081176	1176	0.0932634	768	15.696	0.152174	11	-0.0116279	16
15.712	0.249961	263	0.135429	63	15.712	0.163567	82	0.150995	96	15.712	0.17658	609	0.187506	345	15.712	0.205984	421	0.203567	441	15.712	0.0951322	1137	0.0893219	754	15.712	0.025974	17	0.15625	19
15.728	0.189395	228	0.199422	67	15.728	0.216872	91	0.204839	87	15.728	0.192468	566	0.146159	347	15.728	0.207581	454	0.198173	410	15.728	0.0970779	1198	0.105985	765	15.728	-0.0689655	20	0.192308	6
15.744	0.311282	203	0.18915	73	15.744	0.217569	106	0.231668	82	15.744	0.20698	592	0.158589	346	15.744	0.230716	417	0.208814	426	15.744	0.110921	1139	0.0835561	731	15.744	0.135593	14	0.175824	10
15.76	0.202492	220	0.142818	53	15.76	0.203322	95	0.254044	93	15.76	0.202988	589	0.12831	332	15.76	0.241914	450	0.202564	397	15.76	0.0858292	1184	0.0664832	699	15.76	0.1	9	0.0232558	16
15.776	0.239801	240	0.245992	57	15.776	0.198038	93	0.234961	94	15.776	0.193533	559	0.146435	343	15.776	0.222376	423	0.251965	443	15.776	0.0638029	1113	0.0966303	702	15.776	0.0217391	13	-0.12	18
15.792	0.262451	218	0.205594	56	15.792	0.189616	80	0.238461	94	15.792	0.196811	547	0.178624	366	15.792	0.239632	436	0.199293	409	15.792	0.0764555	1115	0.0847078	694	15.792	-0.0285714	14	-0.0253165	9
15.808	0.2221	225	0.188196	48	15.808	0.217352	104	0.249961	103	15.808	0.209719	523	0.127516	326	15.808	0.193246	426	0.235431	448	15.808	0.0956128	1128	0.0902293	758	15.808	-0.130435	16	-0.0253165	13
15.824	0.245703	190	0.227974	65	15.824	0.208945	92	0.273037	81	15.824	0.204078	520	0.152426	344	15.824	0.258037	432	0.233307	404	15.824	0.0937422	1139	0.0885154	730	15.824	0.126582	17	0.168675	23
15.84	0.192019	213	0.185675	60	15.84	0.15436	96	0.251378	73	15.84	0.175678	579	0.174264	336	15.84	0.221336	397	0.247575	408	15.84	0.0929419	1086	0.0796351	716	15.84	-0.156627	11	0.265306	12
15.856	0.229025	212	0.174517	57	15.856	0.247065	82	0.187931	74	15.856	0.197827	557	0.145015	345	15.856	0.236006	394	0.20872	404	15.856	0.101241	1055	0.116464	729	15.856	0.0823529	15	0.0625	13
15.872	0.236781	216	0.223603	56	15.872	0.209576	91	0.17585	86	15.872	0.18058	530	0.150633	311	15.872	0.231502	434	0.233307	449	15.872	0.105565	1076	0.0497545	712	15.872	0.157895	19	0.304878	12
15.888	0.248708	208	0.184835	55	15.888	0.277	85	0.135467	79	15.888	0.191429	533	0.194184	332	15.888	0.230838	448	0.265347	387	15.888	0.07035	1069	0.102597	689	15.888	0.0543478	21	0.271429	15
15.904	0.178211	187	0.13646	53	15.904	0.23295	98	0.207707	81	15.904	0.189363	524	0.1796	310	15.904	0.226026	438	0.236681	396	15.904	0.0883639	1029	0.0969863	695	15.904	-0.0632911	23	0.0689655	10
15.92	0.182404	200	0.173874	65	15.92	0.245642	96	0.207061	77	15.92	0.196962	526	0.133992	278	15.92	0.218009	419	0.232075	404	15.92	0.0933516	1134	0.0648684	670	15.92	0.126582	10	-0.05	24
15.936	0.209984	225	0.199961	57	15.936	0.220601	113	0.203351	81	15.936	0.206211	507	0.145503	321	15.936	0.225079	403	0.208288	409	15.936	0.0856718	1030	0.100102	686	15.936	-0.0108696	15	0.142857	14
15.952	0.229523	215	0.179961	49	15.952	0.143569	92	0.202492	86	15.952	0.156908	502	0.162298	319	15.952	0.231978	410	0.211078	388	15.952	0.103427	1088	0.0882732	708	15.952	-0.012987	13	0.0240964	17
15.968	0.1998	184	0.175458	40	15.968	0.275208	89	0.221551	82	15.968	0.199255	499	0.162434	357	15.968	0.224167	404	0.264659	411	15.968	0.0806454	1043	0.0599338	657	15.968	0.227273	12	0.148649	12
15.984	0.206474	173	0.141471	64	15.984	0.183294	84	0.228854	91	15.984	0.207392	470	0.173173	337	15.984	0.21447	392	0.222965	402	15.984	0.0891453	1028	0.0931438	667	15.984	-0.011236	13	-0.0434783	14
16	0.255415	198	0.181779	53	16	0.214098	89	0.186099	105	16	0.187383	497	0.163497	329	16	0.208635	362	0.209704	372	16	0.0969635	1083	0.0931932	627	16	0.0571429	11	0.0909091	14
16.016	0.231277	201	0.269441	48	16.016	0.220579	87	0.199577	90	16.016	0.206947	500	0.163961	283	16.016	0.212262	379	0.181361	377	16.016	0.0886848	994	0.0918835	662	16.016	0.115385	11	0.181818	17
16.032	0.200834	219	0.164518	74	16.032	0.157194	85	0.195525	84	16.032	0.186651	491	0.144402	297	16.032	0.20702	394	0.229868	355	16.032	0.0862047	1033	0.103892	624	16.032	-0.0689655	7	-0.0434783	19
16.048	0.195705	181	0.180913	40	16.048	0.170693	92	0.232519	77	16.048	0.191838	459	0.159543	292	16.048	0.187061	407	0.203079	386	16.048	0.0894514	1011	0.0995547	684	16.048	0.0294118	15	-0.0945946	21
16.064	0.204409	191	0.180882	50	16.064	0.199139	77	0.245244	74	16.064	0.192776	477	0.170632	299	16.064	0.226337	385	0.243762	362	16.064	0.0876052	1024	0.100573	655	16.064	0.0769231	15	0.0192308	14
16.08	0.165611	194	0.145724	60	16.08	0.200416	75	0.166628	78	16.08	0.173172	495	0.106612	306	16.08	0.21572	373	0.243806	388	16.08	0.0677468	973	0.0837579	662	16.08	0	13	0.205882	20
16.096	0.193595	179	0.149215	47	16.096	0.137104	87	0.226765	94	16.096	0.192857	487	0.155293	292	16.096	0.237099	393	0.225931	375	16.096	0.107854	989	0.0767561	622	16.096	0.185714	9	0.0625	7
16.112	0.226441	191	0.149215	52	16.112	0.179502	76	0.240546	72	16.112	0.187694	477	0.175684	257	16.112	0.22791	381	0.242171	325	16.112	0.0833827	1010	0.0965966	621	16.112	-0.0540541	9	0.0307692	16
16.128	0.192786	190	0.164048	61	16.128	0.192979	86	0.1717	82	16.128	0.17805	501	0.160578	273	16.128	0.215357	376	0.222927	349	16.128	0.0911731	998	0.0769215	643	16.128	0.0357143	16	-0.16	16
16.144	0.216763	166	0.118205	44	16.144	0.216521	74	0.212461	74	16.144	0.196426	425	0.150361	268	16.144	0.224466	370	0.222902	346	16.144	0.0828888	955	0.08427	652	16.144	0.015625	14	-0.037037	16
16.16	0.166006	192	0.109639	50	16.16	0.191108	70	0.151013	83	16.16	0.200894	455	0.195546	312	16.16	0.23007	379	0.21829	321	16.16	0.106951	917	0.0719421	606	16.16	0.236364	17	-0.0153846	12
16.176	0.194668	188	0.217859	56	16.176	0.179333	89	0.194792	75	16.176	0.222324	466	0.165992	251	16.176	0.221308	349	0.227614	348	16.176	0.0760358	964	0.0675734	627	16.176	0.0333333	14	0.142857	8
16.192	0.225504	173	0.18463	41	16.192	0.192014	89	0.167308	84	16.192	0.192366	435	0.156086	270	16.192	0.250244	352	0.182229	347	16.192	0.0703053	981	0.0663476	624	16.192	-0.0632911	18	0.185714	16
16.208	0.15612	173	0.150564	52	16.208	0.273645	88	0.234443	72	16.208	0.179577	471	0.173738	285	16.208	0.207675	369	0.221453	343	16.208	0.0795426	953	0.0891916	636	16.208	0.1	12	0.163934	19
16.224	0.2073	192	0.192688	47	16.224	0.180516	74	0.23714	77	16.224	0.205721	450	0.131248	286	16.224	0.217639	360	0.219749	358	16.224	0.0796067	936	0.0966112	585	16.224	0.13253	12	0	8
16.24	0.185391	172	0.098902	40	16.24	0.143782	73	0.248118	69	16.24	0.211425	377	0.143626	250	16.24	0.245205	337	0.241397	362	16.24	0.0873526	953	0.0821074	642	16.24	0.112676	15	-0.0945946	8
16.256	0.174746	169	0.195083	55	16.256	0.182913	79	0.249961	62	16.256	0.203333	420	0.169087	250	16.256	0.17306	335	0.176789	325	16.256	0.0662679	960	0.0861744	591	16.256	-0.0333333	17	0.149254	17
16.272	0.206889	133	0.178668	46	16.272	0.182443	59	0.202663	63	16.272	0.18446	445	0.167575	264	16.272	0.202993	327	0.244762	339	16.272	0.0680321	901	0.109683	616	16.272	0.0136986	6	0.108108	13
16.288	0.201598	161	0.136804	35	16.288	0.162907	84	0.169284	81	16.288	0.19722	420	0.123868	243	16.288	0.188492	326	0.202361	327	16.288	0.0868204	882	0.0899299	599	16.288	-0.0357143	12	0.0384615	11
16.304	0.211596	185	0.206146	48	16.304	0.218323	68	0.161325	77	16.304	0.195689	419	0.166311	256	16.304	0.218663	315	0.253577	322	16.304	0.106405	933	0.0584139	590	16.304	0.0307692	13	0.12	5
16.32	0.165605	179	0.122885	53	16.32	0.188956	81	0.220917	82	16.32	0.183905	431	0.141387	259	16.32	0.244315	319	0.227094	320	16.32	0.107436	935	0.0930821	632	16.32	0.0547945	12	0.0136986	12
16.336	0.258636	141	0.215508	44	16.336	0.195083	65	0.206412	69	16.336	0.150495	398	0.177127	251	16.336	0.219698	325	0.210934	345	16.336	0.0908458	944	0.116862	621	16.336	-0.016129	12	0.0714286	12
16.352	0.24605	152	0.113598	49	16.352	0.218855	65	0.168083	74	16.352	0.174706	414	0.128319	257	16.352	0.22439	315	0.236853	322	16.352	0.0594565	871	0.0746013	522	16.352	-0.037037	15	0.04	13
16.368	0.245397	152	0.187461	39	16.368	0.257386	73	0.235397	77	16.368	0.169319	399	0.118593	275	16.368	0.229124	353	0.212528	317	16.368	0.0838701	877	0.0859175	593	16.368	0.166667	14	0.207547	6
16.384	0.201715	150	0.174961	39	16.384	0.162432	68	0.188972	81	16.384	0.146511	395	0.175751	254	16.384	0.203645	304	0.228778	336	16.384	0.0802288	900	0.0990047	590	16.384	0	7	-0.03125	6
16.4	0.180404	143	0.164909	51	16.4	0.22349	60	0.128796	67	16.4	0.175165	408	0.182581	236	16.4	0.235117	327	0.238573	307	16.4	0.0885984	910	0.0814648	573	16.4	0.117647	11	-0.0235294	8
16.416	0.205469	160	0.0929855	35	16.416	0.203892	66	0.221389	64	16.416	0.195919	409	0.118703	218	16.416	0.196453	310	0.225341	339	16.416	0.0751333	931	0.121963	565	16.416	-0.0952381	8	0.0740741	12
16.432	0.179527	152	0.101177	39	16.432	0.150905	74	0.225343	70	16.432	0.176261	375	0.176104	240	16.432	0.199983	325	0.250532	293	16.432	0.0773115	856	0.0941093	603	16.432	-0.0714286	11	0.150943	6
16.448	0.212771	178	0.154401	48	16.448	0.243142	58	0.143738	65	16.448	0.227859	376	0.134266	223	16.448	0.21859	278	0.251769	336	16.448	0.0729171	877	0.0774333	606	16.448	0.05	12	0.04	13
16.464	0.193894	145	0.0878002	43	16.464	0.300479	68	0.188736	55	16.464	0.191911	367	0.164316	245	16.464	0.196453	303	0.186901	300	16.464	0.0708383	913	0.0857738	557	16.464	0.104478	9	0.0487805	10
16.48	0.16929	168	0.0708583	47	16.48	0.133295	84	0.186749	80	16.48	0.154667	359	0.173351	249	16.48	0.20247	257	0.218135	284	16.48	0.100225	875	0.0783417	573	16.48	0	6	0.142857	11
16.496	0.211389	137	0.158633	38	16.496	0.219692	57	0.155775	65	16.496	0.176597	370	0.135462	201	16.496	0.211445	283	0.199466	271	16.496	0.0918098	887	0.0664564	579	16.496	0.0454545	9	0.0649351	18
16.512	0.215163	152	0.162752	35	16.512	0.0763173	68	0.267903	78	16.512	0.126743	361	0.136096	221	16.512	0.194445	286	0.186759	275	16.512	0.082757	826	0.0890467	552	16.512	-0.0120482	13	0	10
16.528	0.227878	159	0.123962	36	16.528	0.105096	69	0.251831	58	16.528	0.232418	373	0.144168	226	16.528	0.217802	285	0.202092	273	16.528	0.0775666	854	0.0882687	591	16.528	0.0847458	11	0.25	14
16.544	0.291535	178	0.217859	56	16.544	0.20434	66	0.261267	64	16.544	0.212153	408	0.161051	242	16.544	0.147564	298	0.24613	306	16.544	0.0763126	840	0.0879865	537	16.544	-0.047619	16	-0.011236	13
16.56	0.222058	128	0.18915	42	16.56	0.241982	77	0.211639	69	16.56	0.179721	332	0.135922	204	16.56	0.195208	287	0.191225	308	16.56	0.10734	826	0.0618404	544	16.56	0.043956	12	0.0294118	12
16.576	0.264041	166	0.137757	37	16.576	0.193428	54	0.174961	68	16.576	0.234703	359	0.145799	216	16.576	0.160384	295	0.210782	283	16.576	0.0868257	788	0.0819781	544	16.576	-0.0273973	16	0	12
16.592	0.259359	136	0.249961	35	16.592	0.2024	63	0.141822	69	16.592	0.200196	338	0.129988	216	16.592	0.24505	284	0.197632	266	16.592	0.0837782	847	0.100038	548	16.592	-0.0714286	10	-0.0645161	10
16.608	0.202977	137	0.162123	26	16.608	0.234336	80	0.245862	58	16.608	0.199608	340	0.143509	206	16.608	0.243337	246	0.244551	290	16.608	0.0888593	822	0.0826856	523	16.608	0.177419	11	0.142857	15
16.624	0.223238	123	0.113101	44	16.624	0.210067	63	0.204042	73	16.624	0.179914	358	0.127516	222	16.624	0.219008	256	0.240118	289	16.624	0.076942	822	0.0922029	539	16.624	-0.0277778	15	0.1	13
16.64	0.185675	136	0.199961	50	16.64	0.211343	56	0.248023	48	16.64	0.197811	370	0.122809	204	16.64	0.232873	261	0.209967	300	16.64	0.0856263	841	0.0618581	549	16.64	0.220779	5	0.117647	9
16.656	0.192405	142	0.142818	37	16.656	0.298956	50	0.194542	71	16.656	0.138048	312	0.134017	211	16.656	0.208404	282	0.229801	299	16.656	0.0876611	810	0.07364	551	16.656	0.0506329	6	-0.231579	16
16.672	0.185368	140	0.227428	40	16.672	0.177803	57	0.0633776	64	16.672	0.217484	309	0.14054	200	16.672	0.173978	275	0.220217	267	16.672	0.0725268	781	0.0833392	524	16.672	0.1	18	-0.0568182	17
16.688	0.259701	132	0.233144	38	16.688	0.209592	69	0.162944	70	16.688	0.211784	364	0.13887	215	16.688	0.226732	271	0.202214	263	16.688	0.082419	788	0.0966154	488	16.688	-0.0945946	15	0.149254	9
16.704	0.188367	146	0.151601	35	16.704	0.0901262	54	0.18589	65	16.704	0.146268	348	0.154369	205	16.704	0.232391	267	0.240572	245	16.704	0.0866409	750	0.0825564	524	16.704	-0.037037	15	-0.125	11
16.72	0.218748	137	0.0470222	43	16.72	0.252038	57	0.2027	59	16.72	0.207433	341	0.143083	214	16.72	0.229584	270	0.197434	288	16.72	0.102267	782	0.0737694	511	16.72	0.0714286	6	-0.0485437	12
16.736	0.256598	117	0.180684	43	16.736	0.160311	69	0.121913	61	16.736	0.206488	360	0.142733	191	16.736	0.200969	280	0.200352	267	16.736	0.0896857	799	0.0903843	498	16.736	-0.120879	17	0.0322581	16
16.752	0.222739	138	0.118329	34	16.752	0.108715	65	0.256299	67	16.752	0.167408	336	0.125786	174	16.752	0.175637	272	0.217638	273	16.752	0.106454	797	0.0831417	547	16.752	-0.0909091	12	0.108108	8
16.768	0.210679	154	0.0927042	46	16.768	0.0931826	45	0.194481	57	16.768	0.206395	330	0.144529	196	16.768	0.187769	252	0.206989	241	16.768	0.0905413	754	0.0905489	548	16.768	0.19403	16	-0.0327869	9
16.784	0.133055	130	0.156986	40	16.784	0.142818	59	0.206089	74	16.784	0.212726	357	0.127176	201	16.784	0.230593	248	0.200941	259	16.784	0.0765898	762	0.0936905	472	16.784	-0.0945946	11	0.010989	10
16.8	0.14916	133	0.194766	38	16.8	0.251909	57	0.243204	53	16.8	0.179783	312	0.179477	183	16.8	0.146041	256	0.207822	270	16.8	0.0875255	788	0.0785582	501	16.8	-0.109589	16	-0.0454545	13
16.816	0.181063	150	0.0689283	30	16.816	0.163423	58	0.164184	75	16.816	0.149424	316	0.146445	179	16.816	0.220674	282	0.21614	252	16.816	0.0738887	765	0.0809828	475	16.816	0.173913	16	-0.105263	14
16.832	0.224636	125	0.157408	27	16.832	0.203714	47	0.171836	58	16.832	0.194949	310	0.14488	199	16.832	0.218647	260	0.196355	271	16.832	0.101292	710	0.109798	514	16.832	0.173913	7	0.16	12
16.848	0.190676	113	0.0352579	41	16.848	0.216969	66	0.234743	44	16.848	0.145283	320	0.14711	177	16.848	0.187489	256	0.197208	239	16.848	0.0898287	787	0.0950403	496	16.848	0.0454545	14	-0.0588235	10
16.864	0.187375	149	0.0923992	45	16.864	0.15817	54	0.126453	69	16.864	0.206433	299	0.151825	182	16.864	0.208038	253	0.201332	264	16.864	0.0784573	760	0.0809723	463	16.864	0.1	7	0.0149254	12
16.88	0.247906	138	0.158957	27	16.88	0.0603079	73	0.149568	55	16.88	0.167988	308	0.178363	175	16.88	0.210104	242	0.205753	251	16.88	0.074798	767	0.0650087	504	16.88	-0.0684932	11	0.0555556	14
16.896	0.193711	148	0.210487	38	16.896	0.242066	58	0.228284	62	16.896	0.1957	295	0.112202	175	16.896	0.200253	242	0.228462	262	16.896	0.116951	769	0.0929628	473	16.896	-0.011236	14	-0.0714286	6
16.912	0.195469	119	0.0855239	31	16.912	0.119148	56	0.128234	61	16.912	0.204142	277	0.132394	203	16.912	0.167877	265	0.228908	249	16.912	0.0902288	729	0.0639175	467	16.912	-0.0540541	10	0.0333333	14
16.928	0.217714	128	0.134845	39	16.928	0.205843	53	0.194651	60	16.928	0.215621	313	0.157567	154	16.928	0.173939	248	0.19411	238	16.928	0.0907358	740	0.0739443	485	16.928	0.115789	15	-0.0819672	12
16.944	0.283361	143	0.218448	40	16.944	0.236955	55	0.209992	65	16.944	0.166658	270	0.149195	173	16.944	0.205819	236	0.207456	243	16.944	0.0813631	745	0.117715	451	16.944	-0.0632911	14	0.0666667	13
16.96	0.221399	113	0.13429	40	16.96	0.2212	56	0.184027	50	16.96	0.193702	274	0.184646	171	16.96	0.198182	250	0.203262	269	16.96	0.0868916	772	0.0817318	482	16.96	0.047619	7	-0.130435	15
16.976	0.203465	111	0.188367	30	16.976	0.203239	42	0.185146	63	16.976	0.199472	282	0.122039	152	16.976	0.19139	223	0.259426	233	16.976	0.0846404	741	0.101781	431	16.976	-0.0909091	13	0.177419	12
16.992	0.194176	121	0.150905	40	16.992	0.222911	60	0.181779	66	16.992	0.196539	294	0.120491	162	16.992	0.205125	255	0.218727	233	16.992	0.09865	689	0.0770448	474	16.992	-0.0714286	17	-0.102041	9
17.008	0.190171	129	0.120892	29	17.008	0.179373	42	0.179114	47	17.008	0.165632	267	0.151218	190	17.008	0.179211	249	0.22946	228	17.008	0.0850002	714	0.079926	442	17.008	0.0958904	10	-0.142857	13
17.024	0.192418	110	0.227035	44	17.024	0.130255	42	0.151937	52	17.024	0.193704	288	0.17611	184	17.024	0.219631	236	0.197907	242	17.024	0.0784178	669	0.0613132	487	17.024	-0.0454545	14	-0.144737	8
17.04	0.223049	126	0.242066	33	17.04	0.0950709	58	0.140148	43	17.04	0.225013	270	0.167988	161	17.04	0.182573	225	0.212901	232	17.04	0.101149	725	0.113716	489	17.04	0.0735294	12	0.0833333	12
17.056	0.295973	117	0.129962	26	17.056	0.111427	54	0.193602	66	17.056	0.189606	274	0.108267	159	17.056	0.223066	223	0.235553	246	17.056	0.0760598	670	0.0743424	472	17.056	-0.0615385	7	-0.157143	11
17.072	0.257832	123	0.163423	39	17.072	0.240586	61	0.136714	39	17.072	0.216421	295	0.12941	180	17.072	0.208522	225	0.206574	230	17.072	0.0835079	711	0.0817774	459	17.072	-0.0416667	6	-0.146067	12
17.088	0.181401	101	0.142818	34	17.088	0.162752	53	0.119722	56	17.088	0.166231	279	0.144595	169	17.088	0.216588	231	0.161831	236	17.088	0.0912355	694	0.0879149	494	17.088	0.0943396	14	-0.134146	15
17.104	0.290472	96	0.176705	36	17.104	0.17679	50	0.186877	56	17.104	0.182639	237	0.187448	157	17.104	0.223884	216	0.237079	250	17.104	0.0767955	669	0.0828389	453	17.104	0.0769231	19	0.0952381	13
17.12	0.194969	139	0.0935793	35	17.12	0.280783	42	0.163597	51	17.12	0.18415	292	0.115073	149	17.12	0.185017	241	0.218431	215	17.12	0.0795644	714	0.10279	435	17.12	0.0240964	7	0.0149254	16
17.136	0.247609	98	0.128533	35	17.136	0.219775	55	0.145362	42	17.136	0.181415	255	0.137069	141	17.136	0.235759	237	0.192595	197	17.136	0.0860972	657	0.0790104	446	17.136	-0.0714286	9	0.0689655	8
17.152	0.147237	107	0.125676	32	17.152	0.145592	40	0.0929855	58	17.152	0.163902	246	0.141919	162	17.152	0.243606	223	0.190872	217	17.152	0.0846801	649	0.0688083	422	17.152	-0.05	15	0.185714	10
17.168	0.231779	114	0.197981	25	17.168	0.188317	50	0.112207	46	17.168	0.173669	244	0.145543	155	17.168	0.230218	207	0.241308	216	17.168	0.0726401	651	0.0845737	466	17.168	0.0571429	18	0	9
17.184	0.172703	122	0.121913	34	17.184	0.119416	47	0.147222	38	17.184	0.159538	272	0.141951	160	17.184	0.18751	199	0.23925	213	17.184	0.115175	693	0.0674915	415	17.184	0.04	4	-0.047619	13
17.2	0.201118	91	0.155301	32	17.2	0.175219	45	0.21691	53	17.2	0.0960588	242	0.140992	150	17.2	0.223736	196	0.218921	227	17.2	0.0591143	622	0.0611835	450	17.2	-0.0875	12	-0.0481928	10
17.216	0.260491	104	0.121913	32	17.216	0.207104	52	0.24731	55	17.216	0.21112	245	0.128854	147	17.216	0.233155	236	0.218002	225	17.216	0.0848293	667	0.105473	411	17.216	-0.0615385	17	0.0869565	5
17.232	0.257195	102	0.182997	36	17.232	0.214018	37	0.209992	57	17.232	0.221663	260	0.138563	146	17.232	0.223912	187	0.200182	232	17.232	0.0895203	642	0.0761493	422	17.232	-0.135135	12	0.0769231	14
17.248	0.156766	118	0.0881976	45	17.248	0.140089	48	0.15406	43	17.248	0.187014	255	0.132618	151	17.248	0.175469	198	0.212374	202	17.248	0.0915046	648	0.0648865	453	17.248	0.0322581	15	-0.0714286	10
17.264	0.255885	106	0.132989	33	17.264	0.202208	59	0.164518	50	17.264	0.181198	231	0.180447	161	17.264	0.25332	218	0.176845	189	17.264	0.0999481	707	0.081383	424	17.264	0.0892857	7	-0.0540541	13
17.28	0.238539	92	0.169452	25	17.28	0.214246	54	0.167261	64	17.28	0.201332	258	0.105569	159	17.28	0.207434	208	0.215447	212	17.28	0.103266	644	0.0689014	433	17.28	0.16	12	0.127273	6
17.296	0.231845	110	0.190972	34	17.296	0.257911	67	0.238205	48	17.296	0.197185	253	0.137776	132	17.296	0.194006	210	0.181129	184	17.296	0.0835622	687	0.0965673	417	17.296	-0.0235294	11	0.153846	11
17.312	0.237665	94	0.210487	26	17.312	0.289117	44	0.217782	52	17.312	0.184246	236	0.161606	149	17.312	0.202301	232	0.199822	191	17.312	0.0724654	637	0.108152	444	17.312	-0.131148	8	0.104478	18
17.328	0.205418	89	0.210487	33	17.328	0.19075	47	0.187252	52	17.328	0.197612	227	0.133459	134	17.328	0.211078	208	0.172502	190	17.328	0.0860554	659	0.0786757	420	17.328	0.0588235	13	0.176471	12
17.344	0.151376	88	0.142818	23	17.344	0.0761821	52	0.149798	52	17.344	0.181079	198	0.158093	157	17.344	0.243302	190	0.227058	204	17.344	0.0905565	611	0.103515	394	17.344	0.142857	9	0.114754	18
17.36	0.135723	108	0.0502146	32	17.36	0.142818	31	0.144291	49	17.36	0.184673	229	0.129508	159	17.36	0.219368	211	0.203542	201	17.36	0.0713463	633	0.121995	388	17.36	0.0625	11	-0.176471	7
17.376	0.144698	79	0.0509837	29	17.376	0.232519	46	0.211725	43	17.376	0.192653	225	0.176698	126	17.376	0.187896	206	0.190915	195	17.376	0.071288	605	0.0607387	405	17.376	0.0769231	11	-0.0909091	9
17.392	0.246006	108	0.0406613	24	17.392	0.0768857	51	0.213075	44	17.392	0.164163	248	0.144168	134	17.392	0.167423	188	0.238892	199	17.392	0.112226	612	0.0974737	421	17.392	-0.0363636	9	-0.245283	9
17.408	0.210487	99	0.163895	25	17.408	0.108354	56	0.187859	45	17.408	0.190023	243	0.12675	123	17.408	0.223104	200	0.230332	198	17.408	0.0750271	597	0.0931912	409	17.408	-0.183099	11	0.05	14
17.424	0.249961	102	0.328908	30	17.424	0.221414	36	0.14733	48	17.424	0.167143	256	0.158661	130	17.424	0.218617	209	0.20834	204	17.424	0.0744308	585	0.10265	399	17.424	0.181818	9	0.135593	18
17.44	0.15355	96	0.186401	28	17.44	0.161866	46	0.155855	38	17.44	0.208088	233	0.125524	126	17.44	0.182679	207	0.193735	195	17.44	0.0916869	581	0.0993326	412	17.44	-0.105263	10	-0.0253165	10
17.456	0.2578	101	0.165641	33	17.456	0.0689283	40	0.115751	45	17.456	0.153399	245	0.172232	133	17.456	0.211454	213	0.239651	188	17.456	0.11829	622	0.100102	383	17.456	0.0727273	17	0.0655738	10
17.472	0.163803	98	0.235629	31	17.472	0.183961	33	0.134793	70	17.472	0.177796	206	0.114076	141	17.472	0.207138	201	0.172567	198	17.472	0.0917277	584	0.0877834	394	17.472	0.028169	12	0.133333	9
17.488	0.18073	91	0.0981216	21	17.488	0.193238	39	0.249961	46	17.488	0.146334	230	0.0897932	135	17.488	0.179045	193	0.198587	214	17.488	0.0822456	575	0.0952039	392	17.488	0.0886076	5	0.262295	11
17.504	0.204244	110	0.218895	29	17.504	0.224537	49	0.146206	37	17.504	0.150705	198	0.109204	155	17.504	0.198974	189	0.166037	180	17.504	0.0996781	606	0.0702134	399	17.504	-0.125	10	0	10
17.52	0.156211	86	0.198914	27	17.52	0.165984	40	0.179961	31	17.52	0.182059	217	0.186234	125	17.52	0.260912	191	0.216514	174	17.52	0.0980752	574	0.0724717	382	17.52	-0.0235294	9	-0.0327869	12
17.536	0.176325	92	0.198914	33	17.536	0.115216	42	0.0929855	41	17.536	0.197926	202	0.144168	134	17.536	0.204073	179	0.24248	208	17.536	0.070566	583	0.0822446	392	17.536	-0.03125	13	0.127273	8
17.552	0.209144	86	0.158498	21	17.552	0.18915	41	0.225126	36	17.552	0.228533	231	0.1363	134	17.552	0.209705	171	0.191015	202	17.552	0.0755887	589	0.0872293	402	17.552	-0.03125	10	0.027027	10
17.568	0.0983804	77	0.140312	25	17.568	0.209263	36	0.252925	50	17.568	0.191691	214	0.176718	132	17.568	0.227527	175	0.19776	178	17.568	0.0865431	558	0.0599963	416	17.568	0.177419	12	0.0307692	13
17.584	0.197822	98	0.116628	39	17.584	0.147821	44	0.116845	44	17.584	0.149745	210	0.14528	121	17.584	0.215284	206	0.209553	205	17.584	0.0878907	535	0.053913	384	17.584	0	17	0.0561798	13
17.6	0.255516	88	0.157495	34	17.6	0.119416	49	0.166628	45	17.6	0.158965	230	0.0996445	125	17.6	0.195199	183	0.181382	182	17.6	0.0567181	583	0.0745344	365	17.6	0.161765	19	0.25	12
17.616	0.128069	80	0.0963477	38	17.616	0.159961	45	0.120262	54	17.616	0.124896	190	0.144168	106	17.616	0.231067	194	0.174942	172	17.616	0.0933905	586	0.0895387	354	17.616	-0.0135135	12	-0.05	17
17.632	0.182797	97	0.0768857	33	17.632	0.20328	43	0.146115	38	17.632	0.157411	214	0.0885573	125	17.632	0.173927	180	0.195443	168	17.632	0.0981457	594	0.0820783	369	17.632	0.104478	12	-0.0813953	6
17.648	0.201796	93	0.1754	24	17.648	0.276225	49	0.230049	38	17.648	0.178631	203	0.121185	126	17.648	0.225573	189	0.205984	169	17.648	0.100899	555	0.0907106	374	17.648	0.0909091	15	0.0307692	8
17.664	0.281729	110	0.147689	22	17.664	0.249961	42	0.218829	47	17.664	0.210599	226	0.130627	126	17.664	0.225785	152	0.202876	171	17.664	0.07311	551	0.082848	365	17.664	0.0892857	8	0.0943396	7
17.68	0.190437	69	0.105225	33	17.68	0.126398	42	0.164518	44	17.68	0.233234	190	0.173884	133	17.68	0.188373	177	0.209785	175	17.68	0.0860986	567	0.0726441	339	17.68	0.025	15	0.237288	19
17.696	0.171807	96	0.254994	26	17.696	0.176431	36	0.0768857	46	17.696	0.235927	190	0.122868	118	17.696	0.201332	175	0.224762	159	17.696	0.0933124	533	0.119395	347	17.696	-0.04	17	0.0377358	7
17.712	0.219719	97	0.126335	29	17.712	0.141138	51	0.170693	31	17.712	0.192856	190	0.119183	99	17.712	0.241338	188	0.183414	160	17.712	0.097664	574	0.0969276	351	17.712	0.0625	6	-0.153846	14
17.728	0.2028	85	0.0958526	27	17.728	0.158498	47	0.116897	36	17.728	0.162584	191	0.145404	120	17.728	0.145356	168	0.184892	171	17.728	0.0951641	572	0.0969824	354	17.728	-0.0967742	12	-0.05	7
17.744	0.17438	81	0.093922	33	17.744	0.188485	35	0.138143	46	17.744	0.183619	220	0.154208	121	17.744	0.201525	170	0.183669	149	17.744	0.0886845	559	0.11149	362	17.744	0.189189	12	0.0454545	11
17.76	0.18284	78	0.18864	32	17.76	0.151601	42	0.109718	36	17.76	0.196518	187	0.19453	119	17.76	0.196658	169	0.237874	175	17.76	0.0917852	577	0.0885237	342	17.76	0.131579	16	-0.101266	8
17.776	0.197144	97	0.0885699	31	17.776	0.271389	35	0.144589	42	17.776	0.2008	193	0.101285	123	17.776	0.224297	160	0.191298	149	17.776	0.0889294	531	0.0800296	369	17.776	-0.180328	12	0.1	17
17.792	0.211116	73	0.0706149	24	17.792	0.210487	43	0.0786143	29	17.792	0.184275	195	0.0991252	128	17.792	0.20641	145	0.231798	182	17.792	0.101391	523	0.067185	323	17.792	0.149254	7	-0.03125	16
17.808	0.196811	79	0.0677595	31	17.808	0.209052	52	0.0929855	33	17.808	0.183606	201	0.121916	120	17.808	0.210813	186	0.185794	151	17.808	0.0840657	548	0.0971185	348	17.808	-0.0147059	13	-0.1	13
17.824	0.154282	83	0.245122	30	17.824	0.136754	37	0.139202	45	17.824	0.199962	164	0.111084	104	17.824	0.248947	175	0.219118	145	17.824	0.108055	552	0.0719094	318	17.824	0.15493	11	-0.109589	11
17.84	0.189651	68	0.152902	19	17.84	0.22969	32	0.162123	35	17.84	0.191988	174	0.0849548	116	17.84	0.189706	171	0.206381	175	17.84	0.0817387	586	0.0628981	336	17.84	0.0322581	9	0	14
17.856	0.152008	88	0.153807	19	17.856	0.041317	40	0.195705	46	17.856	0.142279	172	0.144168	103	17.856	0.195264	163	0.166145	165	17.856	0.0978031	526	0.0965394	353	17.856	0.0963855	10	0.0571429	7
17.872	0.187734	75	0.123557	34	17.872	0.109132	47	0.118329	42	17.872	0.202242	184	0.162123	114	17.872	0.221988	138	0.187613	135	17.872	0.0667057	518	0.0486505	328	17.872	0.157895	16	-0.125	5
17.888	0.227994	66	0.142818	34	17.888	0.140931	31	0.207753	41	17.888	0.170722	174	0.1667	99	17.888	0.179574	176	0.189601	155	17.888	0.0767537	532	0.117672	333	17.888	0.192308	9	0.0555556	10
17.904	0.188034	70	0.190972	30	17.904	0.165284	34	0.22921	37	17.904	0.119105	193	0.120308	105	17.904	0.186632	143	0.226127	174	17.904	0.0751431	509	0.0807403	307	17.904	-0.0263158	7	0.222222	19
17.92	0.167004	93	0.193991	34	17.92	0.0869189	30	0.0578143	28	17.92	0.168139	175	0.173738	95	17.92	0.190781	165	0.24052	167	17.92	0.0948685	546	0.124702	319	17.92	0.0181818	6	-0.0188679	13
17.936	0.132873	73	0.122411	28	17.936	0.186196	38	0.199961	37	17.936	0.145396	155	0.0778436	103	17.936	0.133873	154	0.221988	147	17.936	0.0755235	496	0.101497	322	17.936	0.0869565	13	-0.112903	12
17.952	0.0906839	67	0.101758	28	17.952	0.194405	38	0.110131	42	17.952	0.193071	151	0.133498	111	17.952	0.206031	151	0.202437	153	17.952	0.0840279	485	0.0583637	305	17.952	0.302326	20	-0.102041	7
17.968	0.166277	91	-0.0112706	24	17.968	0.181779	37	0.222758	38	17.968	0.167466	176	0.104181	114	17.968	0.233045	160	0.248749	140	17.968	0.0690572	455	0.0978257	341	17.968	-0.078125	9	-0.147059	12
17.984	0.165178	72	0.157495	26	17.984	0.31281	41	0.26083	40	17.984	0.227343	187	0.071888	92	17.984	0.2216	154	0.205879	163	17.984	0.0773704	487	0.0778666	314	17.984	-0.012987	8	-0.119403	9
18	0.166263	79	0.118606	26	18	0.249961	38	0.190226	49	18	0.139785	148	0.123251	116	18	0.226523	186	0.151898	152	18	0.0634298	509	0.0927769	312	18	0.106383	13	-0.012987	8
18.016	0.100542	67	0.130396	18	18.016	0.240135	40	0.109718	31	18.016	0.180274	212	0.157921	116	18.016	0.1652	158	0.154182	121	18.016	0.0925191	490	0.07379	322	18.016	0.05	16	0	9
18.032	0.165524	62	0.0908714	25	18.032	0.203752	40	0.176952	41	18.032	0.172809	165	0.164731	106	18.032	0.164749	159	0.176242	139	18.032	0.0788296	487	0.0713316	314	18.032	-0.05	8	0.0547945	8
18.048	0.257956	61	0.133295	31	18.048	0.108452	40	0.148266	35	18.048	0.155891	187	0.0757887	90	18.048	0.21352	139	0.206153	162	18.048	0.0869259	480	0.0948054	344	18.048	0.0909091	11	0.0526316	13
18.064	0.200864	75	0.195613	28	18.064	0.0897059	40	0.154507	43	18.064	0.173298	165	0.0829038	92	18.064	0.177597	157	0.22033	161	18.064	0.0712185	499	0.0619045	314	18.064	0.0958904	6	0.166667	10
18.08	0.127715	81	0.13154	32	18.08	0.186401	37	0.144642	35	18.08	0.16713	159	0.116128	96	18.08	0.212916	170	0.214509	143	18.08	0.0772738	507	0.0856194	295	18.08	0.222222	16	0	12
18.096	0.162612	69	0.153335	24	18.096	0.0717116	29	0.0559976	39	18.096	0.19102	160	0.149041	93	18.096	0.193376	132	0.149724	133	18.096	0.0972081	459	0.104218	301	18.096	-0.0677966	9	0.166667	9
18.112	0.133295	82	0.285675	24	18.112	0.126946	37	0.19899	39	18.112	0.193525	147	0.160739	96	18.112	0.198053	129	0.167988	133	18.112	0.0826366	503	0.0668514	306	18.112	0.0958904	10	-0.0736842	12
18.128	0.279961	61	0.153335	26	18.128	0.124425	39	0.0598709	34	18.128	0.155832	168	0.123614	96	18.128	0.2032	143	0.21457	136	18.128	0.0806778	436	0.0704027	311	18.128	0.0963855	12	0.142857	13
18.144	0.162598	81	0.124962	24	18.144	0.189834	38	0.0999621	38	18.144	0.19034	198	0.100761	86	18.144	0.230129	147	0.192723	134	18.144	0.0969604	460	0.104678	294	18.144	-0.0615385	11	0.152174	9
18.16	0.154178	60	0.0915116	19	18.16	0.159302	39	0.13713	34	18.16	0.170605	133	0.193012	96	18.16	0.198806	145	0.219206	126	18.16	0.0742492	469	0.0884591	289	18.16	0.0869565	13	0.0113636	10
18.176	0.280284	66	0.158234	26	18.176	0.140806	35	0.367529	22	18.176	0.178638	160	0.181221	85	18.176	0.182165	129	0.217118	137	18.176	0.0772816	439	0.0825754	315	18.176	0.12	15	-0.0178571	9
18.192	0.184499	75	0.188485	20	18.192	0.148433	33	0.271389	34	18.192	0.103177	168	0.133173	95	18.192	0.219057	165	0.269724	129	18.192	0.0669116	445	0.0627718	302	18.192	0	9	0.0869565	11
18.208	0.155805	62	0.198434	25	18.208	0.152428	36	0.196133	35	18.208	0.191535	163	0.0976679	89	18.208	0.234539	140	0.227143	135	18.208	0.0983533	510	0.0994111	251	18.208	0.0689655	11	0.150943	3
18.224	0.151409	66	0.189742	18	18.224	0.243439	39	0.278035	31	18.224	0.189529	145	0.167673	92	18.224	0.237253	127	0.200379	139	18.224	0.0776126	457	0.112743	316	18.224	0.015625	6	0.0769231	10
18.24	0.141805	68	0.0610317	15	18.24	0.208752	29	0.190226	31	18.24	0.224309	157	0.133581	85	18.24	0.214074	127	0.205879	138	18.24	0.0936813	463	0.0926529	279	18.24	0.15625	6	0.0869565	13
18.256	0.227683	82	0.16888	28	18.256	0.183207	38	0.151181	33	18.256	0.153062	143	0.156177	84	18.256	0.204768	132	0.215708	131	18.256	0.0644472	461	0.104073	305	18.256	0.0506329	12	0.205882	10
18.272	0.154891	71	0.105922	21	18.272	0.199961	36	0.135097	30	18.272	0.128168	144	0.151223	96	18.272	0.16995	127	0.174238	145	18.272	0.103152	451	0.0709404	283	18.272	-0.0985915	12	0.0625	8
18.288	0.162907	68	0.14861	23	18.288	0.152902	41	0.145123	36	18.288	0.164036	139	0.170646	100	18.288	0.206019	130	0.208607	127	18.288	0.0893915	468	0.0776521	280	18.288	0.1	13	-0.0555556	10
18.304	0.120767	72	-3.50953e-05	20	18.304	0.113951	32	0.141138	42	18.304	0.148233	144	0.155475	92	18.304	0.191444	139	0.256043	133	18.304	0.119909	476	0.0911376	287	18.304	0.0806452	9	-0.0833333	10
18.32	0.10618	61	0.217352	18	18.32	0.0274365	35	0.26253	28	18.32	0.21579	149	0.104736	97	18.32	0.186783	144	0.178622	150	18.32	0.0632466	441	0.103004	289	18.32	0.0769231	9	0.127273	8
18.336	0.118445	66	0.0259381	20	18.336	0.20631	34	0.107654	31	18.336	0.14044	131	0.194512	89	18.336	0.220204	125	0.21501	131	18.336	0.0590985	454	0.116822	300	18.336	0.12	7	-0.0945946	11
18.352	0.315178	51	0.0148898	16	18.352	0.168143	37	0.199961	22	18.352	0.128939	121	0.113479	79	18.352	0.193788	145	0.177325	136	18.352	0.0823381	422	0.136147	276	18.352	-0.03125	6	0.0149254	5
18.368	0.258868	64	0.211825	17	18.368	0.117609	36	0.0970495	32	18.368	0.220848	143	0.172298	85	18.368	0.155828	119	0.224477	121	18.368	0.0867261	430	0.101839	279	18.368	0	8	-0.0909091	7
18.384	0.158601	75	0.0614155	21	18.384	0.0719966	24	0.104674	22	18.384	0.127656	147	0.150055	78	18.384	0.169261	134	0.156873	113	18.384	0.102412	436	0.0712994	295	18.384	-0.0285714	16	-0.135135	7
18.4	0.167844	71	0.104129	29	18.4	0.133582	30	0.161726	34	18.4	0.180845	134	0.189249	77	18.4	0.189564	127	0.212282	128	18.4	0.0949692	424	0.0775008	267	18.4	0.0377358	11	0.0204082	12
18.416	0.120262	63	-0.0530132	19	18.416	0.224098	43	0.205843	32	18.416	0.143695	116	0.124561	91	18.416	0.256877	130	0.180716	127	18.416	0.118615	430	0.135786	294	18.416	-0.047619	14	-0.14	7
18.432	0.138575	62	0.156211	22	18.432	0.231488	33	0.116628	27	18.432	0.150568	116	0.172209	75	18.432	0.21445	135	0.206153	123	18.432	0.119296	436	0.119538	284	18.432	-0.0253165	7	0.127273	7
18.448	0.174517	66	0.15025	27	18.448	0.119527	29	0.0382412	27	18.448	0.199134	126	0.104317	86	18.448	0.153231	114	0.177434	108	18.448	0.0750471	441	0.0964966	305	18.448	-0.0909091	7	0.1	7
18.464	0.176431	62	0.132774	20	18.464	0.0903878	35	0.151181	42	18.464	0.182429	143	0.0950304	79	18.464	0.145333	125	0.227401	109	18.464	0.080651	425	0.0734999	280	18.464	-0.0645161	8	0.3125	16
18.48	0.11513	58	0.142818	21	18.48	0.168278	31	0.197822	38	18.48	0.204157	136	0.138075	78	18.48	0.19828	127	0.144754	110	18.48	0.0562963	402	0.100431	266	18.48	-0.0253165	10	-0.178571	7
18.496	0.201574	60	0.211825	15	18.496	0.205843	35	0.0558007	33	18.496	0.276105	143	0.219879	87	18.496	0.268779	130	0.173307	121	18.496	0.0774064	434	0.0506694	240	18.496	0.0943396	9	-0.012987	7
18.512	0.149215	49	0.0701382	16	18.512	0.112638	26	0.124364	29	18.512	0.141935	124	0.163482	51	18.512	0.164819	114	0.21031	119	18.512	0.0658977	370	0.0870379	295	18.512	0	9	-0.150685	5
18.528	0.177531	56	0.0999621	17	18.528	0.229011	32	0.142818	34	18.528	0.158994	118	0.0887282	88	18.528	0.189008	115	0.227562	120	18.528	0.082061	430	0.0745192	254	18.528	-0.0714286	9	0.129032	18
18.544	0.193314	69	0.108658	27	18.544	0.285675	21	0.231488	35	18.544	0.195055	117	0.0835501	75	18.544	0.141362	136	0.162336	129	18.544	0.104854	431	0.105348	268	18.544	-0.0169492	16	0.207547	11
18.56	0.147414	61	0.149961	23	18.56	0.0756383	28	0.138575	39	18.56	0.206251	134	0.0201991	77	18.56	0.177712	120	0.166229	120	18.56	0.0720057	366	0.137802	246	18.56	-0.115385	8	-0.111111	12
18.576	0.238205	60	0.0869189	22	18.576	0.0756383	41	0.122769	22	18.576	0.199962	122	0.0658956	79	18.576	0.182336	128	0.195107	115	18.576	0.104092	390	0.0987783	268	18.576	0.0454545	16	0.0357143	14
18.592	0.22148	63	0.219473	25	18.592	0.166628	22	0.216709	29	18.592	0.153316	118	0.205879	87	18.592	0.166314	107	0.223716	125	18.592	0.0927883	399	0.109964	264	18.592	-0.0746269	7	-0.112903	7
18.608	0.178532	55	0.0538094	31	18.608	0.128453	28	0.0918542	31	18.608	0.0974361	123	0.166094	79	18.608	0.19146	88	0.174926	138	18.608	0.0634812	373	0.0973959	254	18.608	0.215385	10	-0.0615385	11
18.624	0.147787	54	0.102324	20	18.624	0.1675	38	0.126544	32	18.624	0.176325	115	0.105101	77	18.624	0.19434	118	0.180452	93	18.624	0.0581409	433	0.0614673	252	18.624	-0.0945946	13	0.225806	11
18.64	0.194849	61	0.0651803	23	18.64	0.244716	26	0.161972	25	18.64	0.184616	106	0.116775	75	18.64	0.212561	106	0.199149	107	18.64	0.0755235	375	0.0619445	265	18.64	-0.0714286	12	0.1	13
18.656	0.154891	55	-0.0244244	15	18.656	0.150564	28	0.269697	29	18.656	0.191412	130	0.154182	80	18.656	0.197926	115	0.181507	102	18.656	0.0773389	409	0.0983758	278	18.656	-0.03125	9	-0.0684932	10
18.672	0.171473	62	0.0152316	21	18.672	0.177104	23	0.145213	25	18.672	0.151867	106	0.106331	70	18.672	0.155823	122	0.126666	113	18.672	0.0944193	356	0.0927474	245	18.672	-0.0769231	16	-0.0862069	10
18.688	0.279566	70	0.150905	16	18.688	0.084378	25	0.181779	26	18.688	0.175432	142	0.198611	76	18.688	0.250186	108	0.190171	109	18.688	0.0902106	408	0.0717587	263	18.688	0.152174	12	-0.0519481	17
18.704	0.126763	48	0.184427	18	18.704	0.183393	35	0.193509	41	18.704	0.188829	139	0.0972642	70	18.704	0.148324	112	0.172931	108	18.704	0.0836257	381	0.0596545	245	18.704	-0.166667	11	0.375	6
18.72	0.237584	46	0.0999621	21	18.72	0.228031	40	0.142818	29	18.72	0.188399	106	0.253154	69	18.72	0.214668	100	0.176791	107	18.72	0.0642698	364	0.0869565	260	18.72	0.0555556	8	-0.145455	10
18.736	0.146303	68	0.093922	16	18.736	0.312063	25	0.00981678	29	18.736	0.162964	129	0.0909325	65	18.736	0.155862	113	0.130046	98	18.736	0.0790467	397	0.0810422	236	18.736	0.0689655	9	-0.0625	13
18.752	0.18257	51	0.278807	21	18.752	0.107557	30	0.115751	22	18.752	0.12977	133	0.113763	92	18.752	0.199352	107	0.21445	114	18.752	0.0577435	382	0.0505211	227	18.752	0.176471	18	0.0735294	5
18.768	0.205568	52	-0.074659	25	18.768	0.0782758	27	0.13154	20	18.768	0.175053	99	0.107384	68	18.768	0.242021	128	0.150437	98	18.768	0.0555374	353	0.0870743	243	18.768	-0.0178571	6	-0.0588235	10
18.784	0.238766	50	0.0596646	19	18.784	0.215345	37	0.302778	37	18.784	0.196786	123	0.170337	72	18.784	0.201332	91	0.199769	93	18.784	0.0811196	405	0.0476076	245	18.784	-0.0909091	12	0.236364	10
18.8	0.168439	52	0.0300391	21	18.8	0.0666295	26	0.20478	31	18.8	0.164824	112	0.121753	69	18.8	0.224228	84	0.222049	121	18.8	0.0774533	343	0.0655859	234	18.8	0.142857	11	0.0714286	12
18.816	0.205089	50	0.0578143	13	18.816	0.13419	28	0.147502	30	18.816	0.166735	131	0.0422183	64	18.816	0.168978	95	0.209409	111	18.816	0.0600604	360	0.087273	247	18.816	0.135593	7	-0.0454545	15
18.832	0.206412	49	0.139822	19	18.832	0.132909	26	0.177626	19	18.832	0.162457	117	0.0522649	73	18.832	0.149273	107	0.166415	116	18.832	0.0538553	371	0.0703184	245	18.832	0.015625	10	0.027027	9
18.848	0.140027	55	0.206572	18	18.848	0.18915	31	0.152902	20	18.848	0.232222	109	0.152986	62	18.848	0.251338	91	0.148188	90	18.848	0.120443	352	0.0767664	264	18.848	-0.0384615	9	0.0338983	10
18.864	0.243122	52	0.206572	24	18.864	0.125789	31	0.14531	20	18.864	0.155048	99	0.178249	75	18.864	0.210966	102	0.137307	85	18.864	0.0630841	364	0.0654995	227	18.864	-0.0615385	7	0.291667	12
18.88	0.156824	60	0.0768857	20	18.88	0.109852	25	0.120981	27	18.88	0.138749	95	0.167988	63	18.88	0.150996	112	0.132884	103	18.88	0.111576	346	0.150169	222	18.88	0.1	7	-0.0588235	7
18.896	0.204229	68	0.129733	15	18.896	0.195491	27	0.0581026	29	18.896	0.180274	112	0.0622616	51	18.896	0.221646	93	0.212358	102	18.896	0.0525763	343	0.0508167	221	18.896	0.0666667	14	0.134615	6
18.912	0.156824	56	0.156211	22	18.912	0.135555	27	0.0701382	22	18.912	0.119738	126	0.122511	65	18.912	0.202946	107	0.220848	99	18.912	0.0443919	353	0.122495	221	18.912	0.025974	9	0.0625	16
18.928	0.166628	45	0.128994	21	18.928	0.140312	27	0.101657	28	18.928	0.180699	109	0.00622111	67	18.928	0.210337	87	0.170477	96	18.928	0.0828961	349	0.0859036	272	18.928	-0.0285714	11	0.105263	10
18.944	0.176431	48	0.0372771	15	18.944	0.208294	24	0.199961	24	18.944	0.211599	120	0.0966425	70	18.944	0.168272	99	0.237519	78	18.944	0.119151	370	0.0764943	238	18.944	0.117647	12	0.0149254	7
18.96	0.100939	55	-0.0280061	20	18.96	0.181779	25	0.150905	23	18.96	0.201974	118	0.207216	60	18.96	0.160715	89	0.231974	105	18.96	0.0748558	339	0.0463821	234	18.96	0.0217391	7	0.1875	7
18.976	0.0525948	49	0.150404	26	18.976	0.158234	20	0.186708	30	18.976	0.188017	117	0.0520526	57	18.976	0.117283	92	0.213456	103	18.976	0.101847	333	0.0870518	212	18.976	0.176471	12	-0.0147059	9
18.992	0.149798	49	0.17738	13	18.992	0.00598879	33	0.171014	18	18.992	0.234347	107	0.137139	70	18.992	0.217642	92	0.162871	96	18.992	0.0650004	324	0.0464937	219	18.992	0.047619	14	-0.25	8
19.008	0.112207	51	-0.0298847	15	19.008	0.0963477	25	0.114056	25	19.008	0.164525	101	0.059762	54	19.008	0.174297	86	0.102784	101	19.008	0.0588916	328	0.051478	233	19.008	-0.0357143	11	-0.0588235	14
19.024	0.208865	49	0.0999621	14	19.024	0.096116	18	0.0949343	31	19.024	0.0989933	94	0.173431	68	19.024	0.218059	87	0.190519	95	19.024	0.0771806	358	0.0762117	239	19.024	-0.0135135	11	0.0425532	16
19.04	0.168751	60	0.0555187	17	19.04	0.227505	25	0.186401	16	19.04	0.174744	97	0.215621	62	19.04	0.170554	96	0.144876	89	19.04	0.0659885	358	0.0486642	236	19.04	0.129032	8	0.0816327	12
19.056	0.127234	47	0.142818	20	19.056	0.104934	28	0.0920675	32	19.056	0.1651	86	0.152414	58	19.056	0.160893	79	0.168601	87	19.056	0.109953	364	0.0928851	226	19.056	0.0958904	11	0.0769231	13
19.072	0.242385	58	0.189961	25	19.072	0.205843	34	0.12834	31	19.072	0.195142	104	0.108939	58	19.072	0.150799	102	0.146337	111	19.072	0.0697905	362	0.110749	209	19.072	0.0769231	10	0.0625	10
19.088	0.186984	59	0.186877	15	19.088	0.107557	28	0.231668	26	19.088	0.147146	75	0.114554	64	19.088	0.172446	97	0.131655	102	19.088	0.0925943	294	0.0457655	229	19.088	-0.0961538	6	-0.056338	7
19.104	0.202342	36	0.045418	21	19.104	0.181779	23	0.0373968	18	19.104	0.193012	83	0.151561	48	19.104	0.165944	101	0.12301	91	19.104	0.0835705	339	0.0865536	229	19.104	0.0704225	9	-0.0862069	14
19.12	0.199961	54	0.287089	18	19.12	0.163226	28	0.335675	33	19.12	0.184631	101	0.159072	73	19.12	0.176898	92	0.176583	103	19.12	0.103971	337	0.088427	218	19.12	0.04	12	0.0163934	14
19.136	0.0568494	46	0.0376995	21	19.136	0.20942	25	0.0370007	26	19.136	0.178093	93	0.10041	71	19.136	0.251338	98	0.191444	97	19.136	0.0550093	306	0.057269	229	19.136	-0.0714286	7	0.0172414	11
19.152	0.161145	45	0.062463	15	19.152	0.152633	24	0.0999621	22	19.152	0.0991856	95	0.226261	64	19.152	0.180274	102	0.204723	88	19.152	0.0629542	365	0.110304	220	19.152	0	12	0.148649	12
19.168	0.165984	53	0.0970495	14	19.168	0.0483505	30	0.13419	25	19.168	0.173738	109	0.183962	60	19.168	0.206153	79	0.215472	86	19.168	0.0575279	311	0.057269	228	19.168	-0.0169492	10	-0.078125	16
19.184	0.181779	49	0.115751	15	19.184	0.165375	23	0.0878002	22	19.184	0.146337	87	0.176325	60	19.184	0.150485	90	0.201332	85	19.184	0.0488023	317	0.0688642	197	19.184	-0.078125	9	0.157895	15
19.2	0.089248	40	-0.0256752	20	19.2	0.213075	36	0.0740368	22	19.2	0.117139	105	0.210573	63	19.2	0.155023	94	0.262788	102	19.2	0.102454	336	0.0945396	219	19.2	-0.0714286	7	0.0487805	7
19.216	0.238056	56	0.0347464	18	19.216	0.0604026	33	0.172375	21	19.216	0.120924	80	0.191641	60	19.216	0.191444	78	0.227505	87	19.216	0.0846558	326	0.101746	200	19.216	-0.0869565	5	0.222222	14
19.232	0.199961	52	0.0973073	13	19.232	0.078394	29	0.12139	21	19.232	0.16892	92	0.0843583	44	19.232	0.256198	92	0.174118	95	19.232	0.0942632	310	0.091338	188	19.232	-0.0833333	13	0.0322581	13
19.248	0.129962	45	0.045418	18	19.248	0.0203724	30	0.00567899	27	19.248	0.214179	87	0.0901657	62	19.248	0.173324	83	0.172965	101	19.248	0.0875269	341	0.119213	234	19.248	-0.0153846	4	-0.037037	8
19.264	0.19145	51	0.0937122	28	19.264	0.233537	18	0.0754344	24	19.264	0.203864	99	0.179898	54	19.264	0.169339	109	0.133631	79	19.264	0.0694026	280	0.0609584	193	19.264	-0.0526316	10	-0.0327869	10
19.28	0.114904	49	0.160978	15	19.28	0.120981	29	0.119962	25	19.28	0.13416	78	0.0932673	49	19.28	0.193409	85	0.120564	89	19.28	0.0708501	352	0.0758661	176	19.28	-0.0769231	9	-0.0615385	16
19.296	0.166026	46	0.133982	26	19.296	0.142818	32	-0.0301545	18	19.296	0.164232	69	0.0739911	45	19.296	0.165607	86	0.155757	90	19.296	0.0716988	303	0.0542732	208	19.296	-0.0555556	10	0.15625	10
19.312	0.121913	30	0.128994	22	19.312	0.2556	26	0.0496528	21	19.312	0.155572	95	0.151456	58	19.312	0.202898	78	0.154888	78	19.312	0.0982611	292	0.0760703	179	19.312	-0.178571	9	0.333333	4
19.328	0.179206	51	-0.00803481	16	19.328	0.20942	14	-0.00661381	17	19.328	0.214555	87	0.0626036	53	19.328	0.122972	79	0.174553	91	19.328	0.0650004	321	0.0770146	179	19.328	-0.153846	8	-0.0465116	7
19.344	0.138143	54	-0.0992676	15	19.344	0.227233	24	0.190437	28	19.344	0.180624	82	0.0693798	60	19.344	0.217385	89	0.146695	100	19.344	0.0582064	337	0.0725268	182	19.344	0	10	0.04	4
19.36	0.122603	45	0.0181461	19	19.36	0.0145629	18	0.16888	22	19.36	0.114538	102	0.123688	43	19.36	0.214339	81	0.162917	79	19.36	0.0949088	304	0.120977	207	19.36	-0.1	7	-0.0454545	5
19.376	0.165178	49	0.10341	18	19.376	0.0445495	23	0.00658719	31	19.376	0.180274	83	0.0458243	49	19.376	0.165878	77	0.173956	72	19.376	0.0900163	320	0.0850784	203	19.376	0	16	-0.0684932	8
19.392	0.0890312	35	0.178908	19	19.392	0.176431	23	0.0850688	33	19.392	0.0874091	81	0.111182	49	19.392	0.154182	83	0.0971724	77	19.392	0.0692069	321	0.0595912	199	19.392	0.22	11	-0.0862069	12
19.408	0.196811	39	0.109852	26	19.408	0.12139	19	0.223737	23	19.408	0.118277	73	0.134049	45	19.408	0.200162	90	0.208157	80	19.408	0.0936611	325	0.0385381	218	19.408	0.203125	13	0.0689655	10
19.424	0.195083	43	0.062463	18	19.424	0.129733	25	0.035678	34	19.424	0.156246	71	0.130641	47	19.424	0.148206	79	0.192119	94	19.424	0.104536	280	0.103796	213	19.424	-0.0615385	12	-0.0153846	8
19.44	0.169382	51	0.0689283	18	19.44	0.133764	19	0.0925548	28	19.44	0.126037	82	0.0625442	52	19.44	0.145012	84	0.106657	73	19.44	0.0863705	288	0.106999	218	19.44	0.228571	16	0.0322581	9
19.456	0.122491	41	0.139092	14	19.456	0.0782758	18	0.128994	23	19.456	0.159926	82	0.150103	55	19.456	0.172458	87	0.215309	79	19.456	0.1169	302	0.0529434	184	19.456	-0.21875	16	0	12
19.472	0.1373	37	0.0869189	13	19.472	0.0536545	29	0.109053	18	19.472	0.0929744	86	0.0868907	53	19.472	0.0866399	69	0.111964	74	19.472	0.0784369	297	0.130002	219	19.472	0.213115	11	0.125	19
19.488	0.0952003	45	0.0512453	13	19.488	0.116241	31	0.0915116	23	19.488	0.130716	82	0.137998	55	19.488	0.209845	76	0.145001	75	19.488	0.0445496	300	0.0582808	213	19.488	-0.016129	11	-0.0909091	10
19.504	0.227233	35	0.249961	12	19.504	0.0434418	31	0.129733	29	19.504	0.172921	90	0.0606581	44	19.504	0.223314	77	0.154843	77	19.504	0.0588779	289	0.117	172	19.504	0	9	-0.0363636	15
19.52	0.20478	40	0.0937122	23	19.52	0.176431	28	0.067036	17	19.52	0.0796583	82	0.0990277	47	19.52	0.166593	77	0.181525	99	19.52	0.0894972	296	0.076311	210	19.52	-0.0714286	6	0.0898876	12
19.536	0.0796438	45	0.057106	19	19.536	0.165375	26	0.0399636	24	19.536	0.154333	91	0.0752198	49	19.536	0.0711304	76	0.208522	95	19.536	0.0690036	295	0.0707973	185	19.536	0.166667	12	0.1	14
19.552	0.202342	34	0.197981	19	19.552	0.0681447	29	0.0815952	21	19.552	0.154035	85	0.118944	47	19.552	0.246327	68	0.110969	94	19.552	0.09965	277	0.0749368	219	19.552	-0.105263	14	-0.056338	11
19.568	0.288096	38	0.249961	16	19.568	0.12834	18	0.145795	23	19.568	0.102579	78	0.0947382	55	19.568	0.147865	79	0.214339	83	19.568	0.0827863	270	0.0237197	190	19.568	-0.0434783	10	-0.216216	9
19.584	0.196613	40	0.184171	19	19.584	0.0226914	23	0.216177	32	19.584	0.107249	68	0.130336	39	19.584	0.220514	82	0.15469	76	19.584	0.0726998	271	0.0672894	195	19.584	-0.0588235	12	0.25	11
19.6	0.0832958	36	-0.103479	26	19.6	0.0896175	21	0.0666295	27	19.6	0.0933037	84	0.156079	49	19.6	0.20413	64	0.194953	66	19.6	0.122651	243	0.0223575	180	19.6	0.0172414	14	0.135593	12
19.616	0.125861	47	0.0387986	12	19.616	0.0464751	32	0.135961	21	19.616	0.124726	94	0.179037	58	19.616	0.174401	78	0.153083	57	19.616	0.0817244	297	0.113415	180	19.616	0.238095	12	-0.0384615	17
19.632	0.199961	24	0.111962	14	19.632	0.211825	28	0.217352	23	19.632	0.124473	70	0.0961966	51	19.632	0.136059	65	0.180867	69	19.632	0.0776846	284	0.11653	195	19.632	-0.0327869	9	0.047619	9
19.648	0.170468	39	0.123855	11	19.648	0.104801	16	0.159961	27	19.648	0.134503	81	0.15244	55	19.648	0.158343	62	0.171536	87	19.648	0.118495	256	0.0580322	209	19.648	-0.0684932	7	0.0377358	10
19.664	0.221237	42	0.0937122	14	19.664	0.00939854	27	-0.036005	23	19.664	0.166415	75	0.124377	58	19.664	0.165704	81	0.192261	78	19.664	0.0779448	292	0.077133	174	19.664	0.149254	7	0.0357143	5
19.68	0.171961	35	0.062463	16	19.68	0.123039	28	0.0482392	25	19.68	0.177149	70	0.0293906	53	19.68	0.278708	76	0.142155	71	19.68	0.0469516	267	0.0655589	184	19.68	0.213115	12	0.277778	12
19.696	0.166628	41	0.202492	12	19.696	0.184171	26	0.13154	18	19.696	0.159091	81	0.279302	53	19.696	0.132708	75	0.194156	69	19.696	0.0734754	264	0.0691421	201	19.696	-0.0327869	11	-0.164179	9
19.712	0.199961	32	0.129962	19	19.712	-0.0141191	23	0.12834	18	19.712	0.143083	75	0.14269	49	19.712	0.136191	71	0.12945	62	19.712	0.0872945	279	0.11718	180	19.712	0.25	17	0.1	8
19.728	0.117609	39	0.192268	22	19.728	0.151685	18	-0.0281239	23	19.728	0.140495	75	0.168582	48	19.728	0.165704	53	0.0863361	72	19.728	0.114002	244	0.0711433	166	19.728	-0.1875	9	-0.0985915	6
19.744	0.128167	30	0.045418	12	19.744	0.0768857	24	0.0751506	31	19.744	0.187563	76	0.0486863	41	19.744	0.163942	66	0.203303	74	19.744	0.0860228	276	0.0531847	153	19.744	0.170213	4	0.0625	8
19.76	0.163051	44	0.185675	19	19.76	0.0888512	22	0.0655367	27	19.76	0.16515	60	0.167988	49	19.76	0.175053	57	0.199913	71	19.76	0.100163	260	0.12016	187	19.76	0.150943	10	0.1	12
19.776	0.174633	40	0.07269	24	19.776	0.243863	13	0.0399636	22	19.776	0.218119	69	0.186111	53	19.776	0.178317	72	0.0893265	63	19.776	0.0359409	262	0.0974827	159	19.776	0.0294118	3	0.1	8
19.792	0.146513	29	0.0102738	15	19.792	0.0310198	28	-0.0403561	19	19.792	0.110135	71	0.0846058	70	19.792	0.188997	54	0.187258	88	19.792	0.0856285	281	0.0727118	173	19.792	0.1875	9	-0.0434783	8
19.808	0.13429	49	0.0117292	14	19.808	0.106832	26	0.0832958	21	19.808	0.115248	89	0.0244722	34	19.808	0.188554	90	0.157161	63	19.808	0.0893181	283	0.119839	168	19.808	0.0869565	7	-0.0909091	12
19.824	0.209782	30	0.126544	14	19.824	0.169604	19	0.165178	25	19.824	0.136511	68	0.0373309	43	19.824	0.17109	59	0.133658	87	19.824	0.067248	271	0.060083	163	19.824	0.0338983	9	0.1875	6
19.84	0.123724	40	0.0494683	19	19.84	0.128167	21	-0.12003	22	19.84	0.173738	61	0.155502	49	19.84	0.127176	84	0.14624	65	19.84	0.0578633	277	0.0671902	175	19.84	0.0425532	9	0.142857	5
19.856	0.130396	39	0.10807	9	19.856	0.172375	25	0.0550813	27	19.856	0.204682	92	0.103476	46	19.856	0.19133	70	0.111528	76	19.856	0.0792113	280	0.128559	155	19.856	0.0454545	8	-0.0169492	13
19.872	0.164345	31	0.236324	9	19.872	0.112638	30	0.121913	31	19.872	0.188962	81	0.158621	50	19.872	0.123251	76	0.115799	60	19.872	0.0497063	274	0.105228	184	19.872	0.142857	9	0.015625	11
19.888	0.0042751	34	-0.0220123	18	19.888	0.105731	30	0.0768857	21	19.888	0.266644	83	0.204781	46	19.888	0.158534	74	0.199275	60	19.888	0.0685873	256	0.0262184	168	19.888	-0.153846	5	-0.0769231	13
19.904	0.144698	27	0.218711	13	19.904	0.150905	18	0.212727	33	19.904	0.202267	58	0.067406	29	19.904	0.205264	71	0.172473	73	19.904	0.0925327	254	0.0764812	174	19.904	0.0163934	13	0.0869565	6
19.92	0.202859	31	0.0126227	16	19.92	0.209052	19	0.117609	24	19.92	0.188977	77	0.211258	47	19.92	0.249316	68	0.110135	63	19.92	0.0728216	247	0.068079	150	19.92	0.0357143	11	-0.0952381	5
19.936	0.0880681	35	-3.50953e-05	14	19.936	0.139667	15	0.108873	17	19.936	0.104462	76	0.150921	43	19.936	0.104228	65	0.158034	73	19.936	0.0446082	242	0.0828693	167	19.936	-0.0147059	11	-0.0677966	14
19.952	0.101485	25	0.045418	16	19.952	0.0671898	22	0.0172057	21	19.952	0.148233	71	0.156079	43	19.952	0.145163	68	0.153816	51	19.952	0.0502504	270	0.0895881	177	19.952	-0.016129	7	-0.0945946	13
19.968	0.133295	39	0.0999621	15	19.968	0.0538094	20	0.142818	27	19.968	0.204807	74	0.0718502	40	19.968	0.208741	64	0.184616	88	19.968	0.0673536	243	0.00355789	149	19.968	0.25	10	0.22	10
19.984	0.159961	40	-0.0408499	17	19.984	0.149961	20	0.0610317	30	19.984	0.180884	65	0.075339	51	19.984	0.0825717	61	0.178383	62	19.984	0.0784946	244	0.0377013	153	19.984	-0.164179	9	-0.0344828	8
20	0.107279	26	-0.0374169	19	20	0.205089	25	-0.0292311	28	20	0.102041	59	0.113293	56	20	0.168861	72	0.163482	57	20	0.0432574	225	0.0727147	167	20	-0.0526316	6	-0.0298507	12
20.016	0.0778314	41	0.287461	13	20.016	0.196389	19	0.119009	24	20.016	0.183867	71	0.0590124	44	20.016	0.1238	49	0.180274	61	20.016	0.0664515	252	0.0279692	177	20.016	0.134615	20	0.015625	14
20.032	0.179065	28	0.0713913	11	20.032	-0.0454879	22	0.0952003	22	20.032	0.152576	63	0.0666421	51	20.032	0.14635	53	0.1072	61	20.032	0.0968023	235	0.126128	169	20.032	-0.16129	11	-0.0135135	13
20.048	0.180289	31	0.08985	15	20.048	0.231961	21	0.0675304	25	20.048	0.0865453	64	0.123522	41	20.048	0.140133	54	0.155363	66	20.048	0.0713316	231	0.0865385	165	20.048	-0.0135135	7	0.0952381	9
20.064	0.171232	28	0.0791705	14	20.064	0.045418	20	-0.0671465	23	20.064	0.161941	74	0.110666	43	20.064	0.105397	62	0.226611	58	20.064	0.067908	257	0.0593489	160	20.064	-0.0153846	8	0.0163934	9
20.08	-0.0135481	36	0.119962	15	20.08	0.142818	28	-0.00888434	25	20.08	0.132884	64	0.186673	37	20.08	0.136078	59	0.117165	56	20.08	0.0608492	257	0.0960931	180	20.08	0.0655738	17	0.117647	12
20.096	0.189961	35	-0.0588563	10	20.096	0.0550813	15	0.221114	11	20.096	0.118085	70	0.0856106	50	20.096	0.201332	64	0.189363	71	20.096	0.0827386	262	0.106233	161	20.096	0.142857	10	0.0547945	13
20.112	0.0673204	33	0.00866026	16	20.112	0.172375	21	0.176431	21	20.112	0.161319	66	0.0991856	32	20.112	0.150074	65	0.153148	65	20.112	0.0100838	248	0.0569006	166	20.112	-0.173913	17	0.04	12
20.128	0.106345	30	-0.0278118	20	20.128	-0.00888434	18	0.209052	24	20.128	0.231067	92	0.130336	33	20.128	0.217694	54	0.116049	65	20.128	0.0789993	249	0.0559442	143	20.128	-0.0754717	10	0.0526316	14
20.144	0.180578	34	0.296257	17	20.144	0.028133	15	0.104801	18	20.144	0.107139	61	0.159855	40	20.144	0.200746	56	0.0988442	66	20.144	0.0640833	217	0.0497553	128	20.144	0.114754	9	0.127273	13
20.16	0.155134	37	-0.0109043	13	20.16	0.00967331	19	0.179448	12	20.16	0.0909872	50	0.1987	43	20.16	0.105766	69	0.249151	62	20.16	0.0585145	243	0.0838389	156	20.16	0.0322581	12	-0.0909091	9
20.176	0.075792	35	0.0370007	15	20.176	-0.0263499	20	0.146303	20	20.176	0.0996445	57	0.0781904	38	20.176	0.117165	57	0.202338	55	20.176	0.0721651	254	0.106319	168	20.176	0.0307692	8	-0.0819672	11
20.192	0.0819297	25	-3.50953e-05	12	20.192	0.0639629	19	0.0466924	24	20.192	0.125194	67	0.127884	30	20.192	0.229908	56	0.0864387	59	20.192	0.0404608	223	0.0644982	158	20.192	-0.0434783	8	0.047619	6
20.208	0.0933688	29	-3.50953e-05	18	20.208	0.121913	25	0.0815952	22	20.208	0.221336	63	0.0987408	36	20.208	0.195361	53	0.155572	71	20.208	0.0755235	249	0.0862712	139	20.208	-0.0178571	9	-0.178571	11
20.224	0.0729964	30	0.084173	18	20.224	0.123855	22	0.106832	18	20.224	0.124015	57	0.121133	44	20.224	0.105184	50	0.151315	64	20.224	0.10062	217	0.0551234	137	20.224	0.0526316	5	0.181818	12
20.24	0.123724	37	0.0091389	8	20.24	0.135555	23	0.135097	22	20.24	0.177445	59	0.0570258	42	20.24	0.191241	65	0.154542	62	20.24	0.0797187	253	0.0225647	153	20.24	0.22	10	0.186441	16
20.256	0.0933688	35	0.249961	15	20.256	0.105225	18	0.067924	25	20.256	0.10816	67	0.126808	30	20.256	0.142051	45	0.136442	58	20.256	0.103163	229	0.113153	169	20.256	0.15	6	-0.0188679	9
20.272	0.149446	27	0.0106028	19	20.272	0.062463	21	0.186401	30	20.272	0.0658636	60	0.0208976	44	20.272	0.199608	50	0.0677237	57	20.272	0.0833776	235	0.109311	131	20.272	0.2	13	0.149254	9
20.288	0.121174	28	-0.0941488	10	20.288	0.127234	22	0.231366	16	20.288	0.163482	45	0.0373745	31	20.288	0.125332	64	0.198255	56	20.288	0.064982	224	0.128167	145	20.288	0	11	0.0655738	9
20.304	0.181779	28	0.0344465	13	20.304	0.113005	18	0.198237	25	20.304	0.124107	50	0.200285	45	20.304	0.060258	65	0.145429	77	20.304	0.0724757	240	0.104445	139	20.304	0.224138	15	0.181818	10
20.32	0.116713	31	0.133295	10	20.32	0.0387986	21	0.196811	24	20.32	0.167988	52	0.160739	31	20.32	0.184814	69	0.146564	58	20.32	0.00931078	199	0.0672128	150	20.32	-0.125	12	-0.0416667	13
20.336	0.0943018	30	-0.0625326	13	20.336	0.102526	16	0.036661	22	20.336	0.272464	58	0.145756	32	20.336	0.171536	76	0.123862	64	20.336	0.105006	196	0.0681827	162	20.336	0.0806452	10	-0.0555556	9
20.352	0.0929855	30	-0.0435117	23	20.352	0.045418	25	0.221114	22	20.352	0.162414	55	0.105766	39	20.352	0.155862	59	0.15435	59	20.352	0.0665279	221	0.119075	137	20.352	-0.0945946	7	0.125	12
20.368	0.249961	22	0.0106028	14	20.368	0.14675	17	0.0697302	20	20.368	0.0921874	55	0.111912	38	20.368	0.171186	60	0.16281	50	20.368	0.0771875	210	0.06657	156	20.368	0.0113636	15	-0.0178571	9
20.384	0.203086	28	0.111073	13	20.384	0.105225	18	0.133295	20	20.384	0.110283	47	0.0400675	32	20.384	0.141893	51	0.127773	71	20.384	0.0840693	210	0.0949251	143	20.384	-0.150685	12	0	11
20.4	0.152902	30	-0.085138	17	20.4	0.341425	12	0.0596646	26	20.4	0.0976679	58	-0.0600268	31	20.4	0.132884	61	0.260484	75	20.4	0.066593	215	0.123563	156	20.4	-0.05	15	-0.125	12
20.416	0.0903878	21	0.0121596	11	20.416	0.0699628	18	0.0256051	23	20.416	0.179788	49	0.0379277	31	20.416	0.167988	56	0.0839166	49	20.416	0.0655843	229	0.0831007	137	20.416	0.0847458	9	-0.114286	12
20.432	-0.0457476	33	0.314247	15	20.432	-0.0270611	17	0.242385	22	20.432	0.0825717	58	-0.0209613	40	20.432	0.222855	58	0.201332	63	20.432	0.0795911	216	0.0648826	156	20.432	0.025974	13	0.25	8
20.448	0.0158374	45	0.054311	18	20.448	0.0856767	15	0.0525948	20	20.448	0.179168	49	0.102668	44	20.448	0.212815	64	0.223211	56	20.448	0.083901	196	0.116648	145	20.448	0.04	9	-0.05	11
20.464	0.118606	36	-0.0270611	14	20.464	-0.0270611	19	-0.0384952	16	20.464	0.244661	65	0.101285	34	20.464	0.187448	58	0.134423	63	20.464	0.0710345	211	0.108971	125	20.464	-0.0869565	11	0.150943	7
20.48	0.142818	20	0.175785	21	20.48	0.0999621	21	0.0330217	13	20.48	0.218317	43	0.157096	46	20.48	0.141375	39	0.0979677	54	20.48	0.0753448	178	0.0824868	151	20.48	-0.0153846	13	0.169231	10
20.496	0.173874	23	0.302286	8	20.496	0.176431	22	0.0731334	24	20.496	0.132146	55	0.0730119	31	20.496	0.178745	45	0.162091	58	20.496	0.0643044	202	0.0803717	143	20.496	0.0869565	10	-0.0666667	13
20.512	0.195083	36	0.0384252	17	20.512	0.138259	17	0.0419804	13	20.512	0.134049	51	0.139923	34	20.512	0.195081	64	0.125891	54	20.512	0.0402333	207	0.0743961	129	20.512	-0.016129	7	0.0294118	10
20.528	0.0803645	36	-0.0800318	14	20.528	-0.00888434	14	0.126175	18	20.528	0.126693	67	0.0129684	31	20.528	0.0846058	42	0.196453	48	20.528	0.0971161	210	0.0465995	139	20.528	-0.102941	17	-0.0434783	8
20.544	0.140205	32	0.0999621	18	20.544	0.0908714	12	0.0839319	10	20.544	0.0929456	55	-0.0270143	40	20.544	0.251338	60	0.220514	44	20.544	0.0993295	205	0.117124	147	20.544	0.1	12	-0.112903	15
20.56	0.0224361	31	0.238766	10	20.56	0.0480403	24	0.159961	16	20.56	0.162034	55	0.00505563	31	20.56	0.0781904	37	0.141759	49	20.56	0.097818	213	0.150271	142	20.56	0.0434783	11	0	5
20.576	0.266265	20	0.0470222	17	20.576	0.197635	17	-0.129062	21	20.576	0.194021	48	0.0538775	27	20.576	0.146882	55	0.0660718	61	20.576	0.0687263	203	0.131133	150	20.576	-0.157895	12	-0.0714286	7
20.592	0.0253448	21	0.0109535	21	20.592	0.190437	19	0.127234	17	20.592	0.151152	51	0.149963	41	20.592	0.19776	63	0.164111	54	20.592	0.0627665	226	0.0708069	126	20.592	0.0322581	12	0.0136986	12
20.608	0.0768857	23	0.0121596	12	20.608	0.17139	23	0.0608326	23	20.608	0.0592714	58	0.063755	28	20.608	0.140198	46	0.206557	61	20.608	0.103169	191	0.112391	120	20.608	0.0625	5	-0.230769	5
20.624	0.254015	27	0.126544	12	20.624	0.150905	11	0.0908714	16	20.624	0.189685	54	0.112404	27	20.624	0.11766	54	0.173738	56	20.624	0.0548864	185	0.063938	138	20.624	0.2	8	0.318182	7
20.64	0.275128	35	0.0721277	12	20.64	0.122603	21	-0.067829	19	20.64	0.107249	48	0.0943032	25	20.64	0.136442	58	0.16281	57	20.64	0.101619	225	0.109245	117	20.64	0.0357143	7	0	11
20.656	0.106345	24	0.188196	18	20.656	0.10807	18	0.0419804	33	20.656	0.144168	42	0.0819155	32	20.656	0.0924838	42	0.0692209	41	20.656	0.0882251	204	0.0108657	147	20.656	-0.0253165	7	0.0192308	10
20.672	0.169192	33	-3.50953e-05	12	20.672	0.036661	18	0.0442113	16	20.672	0.0814093	65	0.149963	46	20.672	0.173738	58	0.18402	63	20.672	0.0980709	210	0.117869	130	20.672	0.114754	16	-0.0869565	10
20.688	0.191578	26	-0.0937812	12	20.688	0.135555	20	0.159961	15	20.688	0.0945277	48	0.118944	21	20.688	0.145543	50	0.106743	46	20.688	0.077279	192	0.0657064	127	20.688	0.129032	14	-0.0819672	13
20.704	0.148109	29	0.0285354	12	20.704	0.105731	31	0.196389	18	20.704	0.119479	49	0.129382	30	20.704	0.125524	50	0.141375	44	20.704	0.0478081	189	0.062149	122	20.704	0.0454545	9	0.0769231	6
20.72	0.199961	31	-0.0714608	13	20.72	0.127234	19	0.0689283	21	20.72	0.144168	49	0.0675849	33	20.72	0.0431712	40	0.157211	46	20.72	0.0954142	189	0.0767886	123	20.72	-0.0363636	4	-0.116279	9
20.736	0.0742484	29	0.159961	10	20.736	-0.0169836	16	-0.00965014	10	20.736	0.182178	48	0.0241518	37	20.736	0.140198	46	0.25397	49	20.736	0.0597469	186	0.0579721	108	20.736	0	14	0.0806452	12
20.752	0.15565	25	0.109337	14	20.752	0.043067	19	-0.0424064	12	20.752	0.111292	45	0.137177	27	20.752	0.191641	41	0.165607	39	20.752	0.077479	202	0.0480103	139	20.752	0.0506329	13	0.0847458	12
20.768	0.0549632	34	0.0370007	8	20.768	0.153187	17	0.0243543	18	20.768	0.114099	49	-0.0343881	25	20.768	0.0577867	54	0.201332	62	20.768	0.0522424	185	0.0880835	119	20.768	0.0735294	18	-0.107692	13
20.784	0.233537	31	-0.0941488	19	20.784	0.0494683	19	0.00843919	30	20.784	0.195883	33	0.109399	41	20.784	0.135922	44	0.164782	54	20.784	0.133172	185	0.0608898	125	20.784	0.12069	18	0.225806	7
20.8	0.104227	18	0.148109	17	20.8	0.196389	25	0.123855	16	20.8	0.136538	50	-0.00389215	23	20.8	0.111637	51	0.192119	40	20.8	0.0523675	178	0.080147	138	20.8	-0.0384615	11	-0.153846	14
20.816	0.0399636	19	0.0487438	10	20.816	0.249961	21	0.17343	14	20.816	0.142653	34	0.0657729	40	20.816	0.0938722	45	0.153988	46	20.816	0.0988617	205	0.0715484	134	20.816	0.172414	19	-0.137931	12
20.832	0.344499	34	-0.074659	18	20.832	0.036661	22	0.151476	15	20.832	0.162936	37	-0.00397075	27	20.832	0.201332	36	0.248863	43	20.832	0.0490244	204	0.0787662	129	20.832	-0.157143	18	0.0487805	14
20.848	0.178043	32	0.164518	15	20.848	0.146513	20	-0.0435117	23	20.848	0.0732056	44	0.0874816	26	20.848	0.208477	43	0.138808	42	20.848	0.0889501	179	0.0518858	104	20.848	0.0192308	10	-0.0625	4
20.864	0.260234	33	0.0832958	11	20.864	0.162752	16	0.0226914	19	20.864	0.0592714	42	0.0978734	27	20.864	0.150405	38	0.175743	48	20.864	0.0616199	176	0.0796094	115	20.864	-0.0188679	3	-0.016129	10
20.88	0.00577866	33	0.0561429	14	20.88	0.156211	21	0.14702	13	20.88	0.110506	42	0.0971724	33	20.88	0.232654	39	0.0713723	49	20.88	0.073126	190	0.078096	131	20.88	0.12069	6	0.015625	12
20.896	0.266148	22	0.206857	10	20.896	0.0823154	23	-0.00888434	15	20.896	0.164889	38	0.0804771	21	20.896	0.157249	64	0.180479	59	20.896	0.0963685	175	0.0997624	98	20.896	0.181818	12	0.16	11
20.912	0.207961	24	0.192268	13	20.912	-0.0695975	14	0.054311	24	20.912	0.138808	41	0.192947	37	20.912	0.0331745	44	0.160928	50	20.912	0.0861752	187	0.0284193	123	20.912	-0.125	11	-0.0188679	8
20.928	0.0175082	27	0.0744308	18	20.928	0.0106028	22	0.124962	17	20.928	0.167423	55	0.112943	29	20.928	0.15271	49	0.0705678	46	20.928	0.10617	169	0.112108	113	20.928	0.05	14	0.12	18
20.944	0.116241	21	-0.0116626	11	20.944	-0.0328208	11	0.142818	16	20.944	0.0915305	48	0.0917035	34	20.944	0.169997	34	0.13815	41	20.944	0.0936855	178	0.0794479	95	20.944	-0.0677966	15	0.177419	10
20.96	0.119722	24	-3.50953e-05	13	20.96	-3.50953e-05	28	0.0181461	14	20.96	0.0566118	31	-0.0379661	28	20.96	0.0527155	37	0.139368	43	20.96	0.0809155	193	0.0628694	114	20.96	0	10	0.172414	12
20.976	0.0850688	17	-0.0109043	10	20.976	0.0312139	7	0.0856767	18	20.976	0.0766759	51	0.130336	32	20.976	0.128168	36	0.0882318	47	20.976	0.063038	195	0.117753	102	20.976	-0.140845	9	-0.2	10
20.992	0.179817	18	0.0470222	14	20.992	0.0347464	24	0.0555187	19	20.992	0.0429021	54	0.121059	37	20.992	0.148233	46	0.1369	49	20.992	0.0356781	156	0.145779	124	20.992	-0.150685	8	-0.137931	9
21.008	0.0952003	24	0.0384252	23	21.008	0.210487	18	0.0262798	12	21.008	0.157211	44	0.104946	34	21.008	0.168582	51	0.165607	46	21.008	0.094901	177	0.0701383	140	21.008	0.210526	8	-0.145455	7
21.024	0.0885699	28	0.0768857	12	21.024	0.137892	18	0.0399636	18	21.024	0.133959	33	0.241338	29	21.024	0.162737	34	0.159855	46	21.024	0.0620279	183	0.135119	106	21.024	-0.15	8	-0.0273973	10
21.04	0.18915	19	0.0399636	13	21.04	0.0923992	17	0.124962	14	21.04	0.0764538	45	0.218727	24	21.04	0.183145	38	0.240774	37	21.04	0.0927513	164	0.0395127	123	21.04	0.0338983	8	-0.0526316	7
21.056	0.126544	24	-0.0666991	21	21.056	0.019195	22	0.152902	20	21.056	0.108433	42	0.0207245	37	21.056	0.251338	47	0.110666	50	21.056	0.0778333	147	0.0998636	116	21.056	0.0142857	8	0.0892857	3
21.072	0.0920675	30	0.0666295	15	21.072	0.0312139	14	0.128994	17	21.072	0.145843	39	0.108433	24	21.072	0.0967015	47	0.167297	50	21.072	0.0737465	152	0.0590095	105	21.072	-0.0615385	9	0.0588235	13
21.088	0.00633411	26	-0.0645487	10	21.088	0.139306	12	0.133295	11	21.088	0.124757	45	0.220514	43	21.088	0.106743	43	0.0846058	43	21.088	0.0494907	144	0.0374322	123	21.088	-0.135135	12	-0.112903	8
21.104	0.145531	41	0.0106028	13	21.104	0.0768857	19	0.0768857	21	21.104	0.0630304	43	0.0570865	40	21.104	0.17253	55	0.177597	53	21.104	0.0521443	187	0.0710897	93	21.104	0.0172414	11	0	9
21.12	0.249961	22	-3.50953e-05	10	21.12	-0.0333672	14	0.130803	21	21.12	0.116238	46	0.134254	20	21.12	0.185328	35	0.173269	44	21.12	0.0717244	168	0.0766249	104	21.12	0.0847458	10	-0.0555556	9
21.136	0.228532	25	0.0675304	10	21.136	-0.0862384	16	0.121174	20	21.136	0.200485	49	0.016359	26	21.136	0.0935302	62	0.283387	37	21.136	0.105648	158	0.0733307	106	21.136	-0.0941176	6	0	5
21.152	0.142818	16	0.158498	14	21.152	0.142818	15	0.175785	12	21.152	0.120989	36	0.171536	31	21.152	0.179262	38	0.0715097	50	21.152	0.0872355	157	0.0648662	95	21.152	0.217391	7	-0.0416667	7
21.168	0.265695	29	0.0675304	13	21.168	0.265918	16	0.036661	19	21.168	0.0836246	42	0.104736	34	21.168	0.111048	37	0.144168	44	21.168	0.140534	181	0.125651	110	21.168	0.0597015	17	0.0689655	12
21.184	0.0123868	26	0.0322219	12	21.184	0.0525948	15	0.0768857	14	21.184	0.067406	38	0.0251406	28	21.184	0.205681	49	0.183145	44	21.184	0.0460979	162	0.0693609	114	21.184	0.0847458	13	-0.0363636	18
21.2	0.233043	26	0.0370007	19	21.2	-0.0169836	13	0.045418	16	21.2	0.215309	33	0.111845	39	21.2	0.0732056	40	0.149173	40	21.2	0.0537397	155	0.0797604	106	21.2	0.134615	9	0.0666667	10
21.216	0.00700691	25	0.0999621	11	21.216	0.14733	14	0.122603	16	21.216	0.103559	42	0.148521	31	21.216	0.172376	43	0.101285	35	21.216	0.0856816	163	0.109011	106	21.216	-0.0615385	11	0.0735294	11
21.232	0.0671898	26	-3.50953e-05	15	21.232	0.119228	18	-0.0345166	27	21.232	0.05329	43	-0.0295234	25	21.232	0.0840058	47	0.112404	43	21.232	0.080164	154	0.0740116	104	21.232	-0.047619	13	0.0217391	9
21.248	-0.0244244	27	0.249961	18	21.248	0.138575	15	0.0419804	5	21.248	0.063755	44	0.103197	27	21.248	0.140844	38	0.186234	35	21.248	0.0967603	159	0.0232859	103	21.248	-0.1	8	0.0943396	12
21.264	0.27903	31	0.0505962	8	21.264	-0.0169836	13	-3.50953e-05	13	21.264	0.145843	39	0.312804	24	21.264	0.151315	49	0.176624	35	21.264	0.0858124	141	0.1102	119	21.264	-0.0714286	8	-0.0862069	11
21.28	0.062463	30	0.028133	13	21.28	0.0102738	12	0.105225	21	21.28	0.153214	41	0.0716844	30	21.28	0.217552	39	0.214668	41	21.28	0.0364887	148	0.0304435	85	21.28	0.0625	10	0	11
21.296	0.0475824	18	0.208294	12	21.296	0.0660006	19	0.124962	14	21.296	0.0176023	51	0.103083	24	21.296	0.0990277	39	0.124044	44	21.296	0.0833392	180	0.142782	121	21.296	0.04	12	-0.0555556	12
21.312	0.00822908	21	0.0142501	14	21.312	0.0181461	11	-3.50953e-05	16	21.312	0.193167	31	0.121298	25	21.312	0.226217	41	0.0747939	49	21.312	0.0831297	154	0.0354833	111	21.312	-0.12	10	0.172414	8
21.328	0.0651803	20	-0.0263499	10	21.328	-0.0840653	22	0.103055	23	21.328	0.171536	32	0.195081	26	21.328	0.0605742	38	0.221336	38	21.328	0.0499674	173	0.0471721	106	21.328	0	13	-0.0384615	10
21.344	0.109337	27	0.0689283	13	21.344	0.166628	12	0.0963477	17	21.344	0.150921	28	0.191514	23	21.344	0.101285	39	0.198182	43	21.344	0.0562107	157	0.00475732	87	21.344	-0.0153846	10	0	6
21.36	0.192268	27	0.10807	16	21.36	0.0592851	10	0.151476	16	21.36	0.179587	38	0.0123762	30	21.36	0.0645468	37	0.117478	45	21.36	0.0628017	145	0.0487076	110	21.36	0.0526316	16	0	5
21.376	0.0731334	24	-0.0235636	12	21.376	-0.032292	17	0.152902	20	21.376	0.108267	36	0.134118	29	21.376	0.231067	50	0.225913	48	21.376	0.0752745	154	0.0775008	109	21.376	0.0454545	8	0.0357143	14
21.392	0.261499	23	0.115751	11	21.392	-0.0588563	10	0.113598	23	21.392	0.0739911	47	0.0197298	27	21.392	0.108728	38	0.129056	33	21.392	0.0584545	142	0.10734	103	21.392	0.0377358	5	0	10
21.408	0.121913	25	-0.0178916	9	21.408	0.0224361	10	0.157264	12	21.408	0.0132522	34	0.16041	30	21.408	0.178541	31	0.103851	41	21.408	0.0615204	141	0.0751704	115	21.408	-0.0714286	9	-0.0833333	10
21.424	0.024504	22	0.185675	9	21.424	-3.50953e-05	13	0.21587	13	21.424	0.112404	42	0.0767378	26	21.424	0.243443	32	0.0716844	46	21.424	0.0606913	166	0.0382578	97	21.424	-0.0862069	11	-0.0408163	16
21.44	0.236324	32	0.0740368	16	21.44	0.0881976	15	0.0721277	14	21.44	0.237449	37	0.131482	20	21.44	0.140323	32	0.135198	45	21.44	0.0253338	139	0.0355076	114	21.44	0.0192308	19	0.1	4
21.456	0.093922	28	0.0370007	8	21.456	0.242951	16	0.256841	16	21.456	0.0900618	27	0.108031	25	21.456	0.0846058	40	0.159421	39	21.456	0.0685746	185	0.0843069	89	21.456	0.133333	14	-0.078125	8
21.472	0.046321	26	-0.0588563	10	21.472	0.103858	21	0.062463	10	21.472	0.119665	33	0.0674834	25	21.472	0.175743	34	0.137307	32	21.472	0.0578846	144	0.0436772	82	21.472	-0.170732	12	-0.0714286	9
21.488	0.109337	27	0.130396	12	21.488	0.026991	12	0.0322219	23	21.488	0.144168	28	0.0781904	26	21.488	0.184207	27	0.135198	38	21.488	0.0691266	131	0.128994	87	21.488	0.0555556	12	0.127273	11
21.504	0.078534	24	-0.0263499	12	21.504	-0.0384952	10	0.0920675	11	21.504	0.0538775	30	0.108031	26	21.504	0.176325	36	0.21994	41	21.504	0.0752673	152	0.042832	97	21.504	-0.0363636	6	-0.0140845	10
21.52	0.125946	26	0.0952003	11	21.52	0.208294	16	0.0999621	10	21.52	0.158461	36	0.147467	26	21.52	0.159482	32	0.142487	44	21.52	0.100511	121	0.0762395	99	21.52	0.047619	16	0.0172414	14
21.536	0.0958526	17	-0.097592	10	21.536	-0.0645487	15	0.0312139	18	21.536	0.114654	36	-0.0767611	32	21.536	0.266962	35	0.109781	41	21.536	0.128523	140	0.0398226	87	21.536	0	9	0.0357143	14
21.552	0.0136631	30	0.057106	16	21.552	-0.0120829	15	0.22074	14	21.552	0.164782	41	0.0732056	25	21.552	0.1381	20	0.110202	37	21.552	0.0696381	144	0.0830467	107	21.552	0.0769231	4	-0.0714286	10
21.568	0.205259	25	0.0703853	9	21.568	0.193509	18	0.10807	18	21.568	0.0447155	33	0.0948055	32	21.568	0.115832	41	0.159689	38	21.568	0.0550718	135	0.0968808	107	21.568	-0.0178571	11	0.0416667	6
21.584	0.0689283	17	0.124962	15	21.584	-0.0424064	9	-0.0109043	17	21.584	0.184661	32	-0.0735387	18	21.584	0.118944	35	0.146312	33	21.584	0.112207	121	0.126531	92	21.584	-0.232143	12	0.05	8
21.6	0.078534	23	-3.50953e-05	13	21.6	0.117609	15	0.074729	13	21.6	0.101285	37	0.0901657	23	21.6	0.127389	36	0.103746	28	21.6	0.0630541	133	0.0494457	115	21.6	0.1	13	0.217391	10
21.616	0.10807	25	0.0999621	16	21.616	0.268253	15	0.166628	14	21.616	0.190903	31	0.0133993	33	21.616	0.0982216	29	0.051495	28	21.616	0.0791832	151	0.0315404	91	21.616	-0.0952381	7	-0.0169492	5
21.632	0.0347464	17	-0.0714608	13	21.632	0.0494683	17	0.0799625	20	21.632	-0.024158	31	0.0800089	24	21.632	0.130768	41	0.254503	35	21.632	0.0968678	126	0.0512557	101	21.632	-0.0263158	7	0.047619	9
21.648	0.126175	19	0.0259381	11	21.648	-0.0515795	11	0.062463	19	21.648	0.115218	38	0.109399	33	21.648	0.0630725	49	0.0826106	36	21.648	0.0532127	138	0.0581617	77	21.648	0.123077	19	0	11
21.664	0.0338621	16	0.045418	9	21.664	0.117609	17	0.0376995	21	21.664	0.0696812	33	0.0396938	29	21.664	0.215621	37	0.132146	45	21.664	0.0799361	153	0.0717301	102	21.664	-0.0746269	10	0.368421	10
21.68	0.17139	21	-0.0714608	7	21.68	0.0113282	16	0.20478	11	21.68	0.0869886	37	0.0829038	23	21.68	0.102809	39	0.0967015	38	21.68	0.0521738	154	0.056758	76	21.68	-0.078125	8	-0.0188679	12
21.696	0.102526	16	-0.0952692	13	21.696	-0.0286055	13	0.0832958	13	21.696	0.183145	36	0.147008	30	21.696	0.111912	35	0.231704	28	21.696	0.0211298	131	0.0154715	88	21.696	0.157895	10	0.0689655	12
21.712	0.0540173	24	-0.0417002	15	21.712	0.138259	14	0.152902	17	21.712	0.158	38	0.151604	29	21.712	0.28325	37	0.185794	43	21.712	0.117473	128	0.112207	84	21.712	0	8	0	10
21.728	0.179448	19	-0.0610083	12	21.728	-0.0312839	14	0.0322219	20	21.728	0.226056	25	0.147008	26	21.728	0.132527	25	0.147756	28	21.728	0.0852428	129	0.0772505	88	21.728	0	14	0.170213	6
21.744	0.168028	23	0.127869	6	21.744	0.112207	15	0.17343	16	21.744	0.175637	29	0.105766	24	21.744	0.11558	37	0.166539	30	21.744	0.0673285	138	0.0453091	89	21.744	0.176471	12	-0.02	9
21.76	0.196389	15	-0.0615711	11	21.76	0.084173	15	0.10807	13	21.76	0.171536	26	0.109862	29	21.76	0.168786	25	0.118944	41	21.76	0.0279539	146	0.0844919	108	21.76	0.04	11	0.213115	11
21.776	0.045418	28	0.123039	11	21.776	0.0832958	10	0.026991	17	21.776	0.0258484	31	0.0621231	25	21.776	0.164782	32	0.0770239	32	21.776	0.0852254	171	0.0243422	90	21.776	0.0136986	16	0.0357143	6
21.792	0.111962	12	0.153807	12	21.792	0.14733	11	-0.0734266	17	21.792	0.0950304	39	0.0538775	21	21.792	0.0351259	26	0.17807	36	21.792	0.0871977	135	0.0417862	60	21.792	0	10	-0.0188679	9
21.808	0.191265	17	0.0869189	13	21.808	0.0856767	14	0.440641	16	21.808	0.0522649	35	0.128575	17	21.808	0.170337	37	0.214206	31	21.808	0.0649369	115	0.103549	102	21.808	0.192308	10	-0.0952381	9
21.824	0.175533	29	0.117609	18	21.824	-0.0588563	15	0.132492	19	21.824	0.134996	32	0.0943032	30	21.824	-0.0232305	37	0.128352	37	21.824	0.097846	132	0.0662508	94	21.824	-0.0645161	10	0.222222	13
21.84	0.262672	23	-0.0454879	9	21.84	0.0675304	10	-0.0333672	13	21.84	-0.0411179	21	0.0671262	18	21.84	0.168861	42	0.155572	25	21.84	0.0738707	135	0.0500088	97	21.84	-0.078125	10	-0.0140845	13
21.856	0.00765695	16	-0.082506	12	21.856	0.0307331	10	0.0721277	11	21.856	-0.0266225	28	-0.00681957	25	21.856	0.110202	35	0.183145	35	21.856	0.0769573	131	0.131505	84	21.856	0.114754	12	0	11
21.872	0.162752	26	-0.133363	14	21.872	0.0224361	8	0.134577	19	21.872	0.0911652	28	0.144168	21	21.872	0.0896742	34	0.12357	40	21.872	0.0527123	151	0.0669314	105	21.872	0.0597015	9	-0.0677966	13
21.888	0.164247	16	0.0416302	11	21.888	-0.13796	13	0.0581026	13	21.888	0.129382	29	0.00119008	21	21.888	0.158461	31	0.195361	35	21.888	0.0730325	122	0.0781435	89	21.888	-0.164179	16	0.0952381	9
21.904	0.192268	25	0.166628	10	21.904	0.132492	20	0.0937122	11	21.904	0.141661	35	-0.0145772	16	21.904	0.180431	33	0.271178	45	21.904	0.0538285	125	0.0236549	89	21.904	0.0769231	10	-0.0153846	10
21.92	0.105922	11	0.236324	10	21.92	0.121913	9	0.0376995	12	21.92	0.01318	35	0.0869886	27	21.92	0.180572	32	0.0739911	37	21.92	0.0476845	127	0.0800123	76	21.92	0.0571429	15	0.0943396	9
21.936	0.197144	23	0.128994	13	21.936	0.0744308	14	0.178908	9	21.936	0.118944	23	0.183145	29	21.936	0.158621	30	0.0757334	33	21.936	0.0455471	134	0.006644	94	21.936	0.0588235	8	0.181818	9
21.952	0.160978	18	-0.0800318	21	21.952	0.138259	19	-0.0519811	16	21.952	0.0434895	28	0.0184512	22	21.952	0.128854	18	0.0737274	22	21.952	0.0359541	164	0.13546	103	21.952	-0.0869565	6	0.117647	10
21.968	0.0525948	11	0.0832958	15	21.968	0.0768857	11	0.054311	15	21.968	0.0628656	28	0.123749	19	21.968	0.190985	32	0.190985	29	21.968	0.0585245	135	0.0686705	81	21.968	0.0204082	13	0.0853659	6
21.984	0.207961	19	0.17738	4	21.984	0.00996456	14	0.130396	18	21.984	0.170814	36	0.127516	23	21.984	0.205415	43	0.0882318	28	21.984	0.109038	135	0.0607504	96	21.984	-0.0298507	13	-0.0666667	13
22	-0.0278118	15	0.0131223	21	22	0.103858	15	0.074729	23	22	0.171226	16	0.175821	22	22	0.0816721	43	0.0424721	25	22	0.082378	146	0.121641	82	22	0.0204082	12	-0.0416667	12
22.016	-0.0161635	24	0.0148898	7	22.016	0.064898	17	0.0109535	19	22.016	0.119941	33	0.00119008	35	22.016	0.14185	38	0.0702261	40	22.016	0.0682793	122	0.154794	79	22.016	0.166667	5	0.0142857	5
22.032	0.163423	20	0.0475824	13	22.032	-0.0645487	11	0.0768857	6	22.032	0.20823	18	0.058393	21	22.032	0.142087	26	0.0466937	45	22.032	0.101072	127	0.0389059	87	22.032	0.192308	7	0.0307692	10
22.048	0.0152316	15	0.142818	15	22.048	-0.0568511	15	0.217352	15	22.048	0.160659	27	0.189299	20	22.048	0.0967591	33	0.0618593	21	22.048	0.0929249	121	0.0726771	97	22.048	-0.08	9	0.0769231	9
22.064	0.18915	17	0.132492	14	22.064	-0.0112706	10	0.10341	17	22.064	0.0998755	27	0.0250265	16	22.064	0.0821954	31	0.142155	34	22.064	0.109683	119	0.0297037	64	22.064	-0.02	9	-0.0188679	8
22.08	0.0947898	16	-0.0130216	12	22.08	0.0999621	9	-3.50953e-05	12	22.08	0.0648397	32	0.0422183	19	22.08	0.0696812	38	0.14624	27	22.08	0.0329952	114	0.0645901	74	22.08	-0.0677966	6	0.0149254	6
22.096	0.162752	15	0.0655367	13	22.096	0.162752	17	0.0470222	11	22.096	0.0806344	32	0.0694418	18	22.096	0.164111	38	0.101285	24	22.096	0.0804925	104	0.0135095	78	22.096	0	9	-0.0188679	7
22.112	-0.0328208	15	0.18915	14	22.112	0.22349	13	-0.0384952	18	22.112	0.191514	30	0.123251	19	22.112	0.126301	30	0.0207245	40	22.112	0.077403	126	0.119584	81	22.112	0.161765	7	-0.125	6
22.128	0.1074	13	0.0525948	12	22.128	0.0547577	19	0.064898	13	22.128	0.151047	28	0.128962	22	22.128	0.0522649	31	0.0826106	24	22.128	0.0985807	125	0.048941	64	22.128	0.172414	15	0.027027	11
22.144	0.0540173	19	-0.0968052	6	22.144	0.0505962	14	0.181779	8	22.144	0.0768476	31	0.0143632	28	22.144	0.0962534	27	0.0603428	28	22.144	0.106563	97	0.115094	88	22.144	0.0357143	6	0.157895	8
22.16	0.106345	21	-0.0154192	9	22.16	0.0240605	14	0.0102738	25	22.16	0.0575874	28	-0.00552941	27	22.16	0.121988	29	0.16261	30	22.16	0.078708	119	0.0769124	76	22.16	0.0806452	10	0.189189	14
22.176	0.0952003	24	0.0322219	9	22.176	-0.0777018	18	-3.50953e-05	15	22.176	0.139033	30	0.124377	21	22.176	0.133658	36	0.199006	33	22.176	0.0379643	119	0.0588573	66	22.176	-0.0169492	7	0.0454545	10
22.192	0.172375	15	-0.0615711	7	22.192	0.0131223	6	-3.50953e-05	17	22.192	0.0512435	39	0.101285	23	22.192	0.059762	30	0.121717	26	22.192	0.0524346	129	0.0829311	78	22.192	0.15	8	0.0136986	10
22.208	0.166628	15	-0.0345166	11	22.208	-0.0286055	17	-3.50953e-05	9	22.208	0.0661922	26	-0.0655663	21	22.208	0.218727	37	0.0675849	26	22.208	0.06299	122	0.0599261	89	22.208	-0.119403	13	0.108108	6
22.224	0.273645	21	0.045418	9	22.224	0.203086	12	-0.0568511	11	22.224	0.150799	34	0.116049	18	22.224	0.0675849	27	0.151315	27	22.224	0.0247406	113	0.0114087	88	22.224	0.0943396	11	-0.0677966	13
22.24	-0.0154192	17	0.208294	14	22.24	0.0823154	8	0.0470222	11	22.24	0.211861	29	0.0306347	17	22.24	0.0173376	37	0.177796	21	22.24	0.04153	122	0.0607387	76	22.24	-0.0746269	16	0.136364	10
22.256	-0.0547205	11	0.057106	10	22.256	0.121174	13	-0.0909404	17	22.256	0.212763	27	0.00967454	19	22.256	0.0647479	27	0.137893	32	22.256	0.0583836	114	0.0710992	84	22.256	-0.0555556	12	-0.0188679	7
22.272	0.212082	21	-0.0253506	12	22.272	-0.035748	13	0.133295	16	22.272	0.058393	17	0.00119008	15	22.272	0.0657729	22	0.14185	33	22.272	0.0748342	133	0.125144	68	22.272	-0.0188679	7	0.0769231	14
22.288	0.223175	16	-3.50953e-05	12	22.288	0.178043	13	0.117609	16	22.288	0.0375937	28	0.058393	18	22.288	0.144168	36	0.144168	29	22.288	0.0474087	119	0.064289	78	22.288	0.12069	8	0	4
22.304	0.174273	14	-0.0909404	10	22.304	0.106345	11	0.026991	11	22.304	0.0604236	31	0.0726913	20	22.304	0.0921874	25	0.301945	38	22.304	0.0820521	108	0.125834	62	22.304	-0.133333	13	-0.05	8
22.32	-3.50953e-05	16	-0.157923	17	22.32	0.142818	10	-0.0294458	9	22.32	0.157006	37	0.125388	19	22.32	0.159213	35	0.0755508	30	22.32	0.0792422	112	0.0931797	66	22.32	0.028169	10	0.0689655	11
22.336	0.159961	24	0.0675304	13	22.336	0.219139	6	0.0480403	20	22.336	0.0447155	27	0.226337	19	22.336	0.159855	35	0.122318	28	22.336	0.132084	124	0.112623	72	22.336	0.15	8	0.047619	9
22.352	0.0176634	26	-0.0244244	17	22.352	0.22349	10	0.0547577	12	22.352	0.0297935	26	0.206462	23	22.352	0.0905628	38	0.189564	23	22.352	0.0741304	132	0.079032	89	22.352	-0.0125	11	-0.0169492	4
22.368	0.00843919	12	-3.50953e-05	8	22.368	0.13154	16	0.0475824	12	22.368	0.107249	25	-0.0453819	18	22.368	0.0424721	27	0.134254	34	22.368	-0.0013138	116	0.0451893	74	22.368	0.0377358	9	0.162791	11
22.384	0.074729	23	-0.0685255	11	22.384	-0.0645487	14	0.173874	11	22.384	0.146661	29	0.0101291	21	22.384	0.0562482	30	0.195081	29	22.384	0.134234	111	0.0530441	71	22.384	-0.109589	11	-0.183099	8
22.4	-0.0500332	11	-0.0120829	13	22.4	0.142818	16	-0.0408499	14	22.4	0.0627066	20	0.174553	16	22.4	0.111757	27	0.11668	28	22.4	0.0637278	118	0.160833	71	22.4	-0.0945946	14	-0.0714286	8
22.416	-0.0374169	18	0.028133	22	22.416	0.215345	17	0.169192	13	22.416	0.199962	24	0.104091	25	22.416	0.126301	32	0.0794806	28	22.416	0.0571547	117	0.128811	79	22.416	0.25	8	0.158537	10
22.432	0.202492	25	0.171014	12	22.432	0.117609	12	0.0525948	5	22.432	0.144168	35	0.0694418	16	22.432	0.318692	31	0.128575	38	22.432	0.0985807	126	0.117085	78	22.432	0.111111	11	-0.217391	7
22.448	0.353807	23	-0.142886	11	22.448	0.0885699	15	0.0740368	14	22.448	0.0882318	39	-0.0562629	10	22.448	-0.0464909	28	0.126301	22	22.448	0.135541	80	0.0516039	72	22.448	-0.05	5	0.0307692	5
22.464	0.00939854	25	0.026991	9	22.464	0.0136631	19	0.271389	17	22.464	0.0329714	29	0.0852424	25	22.464	0.0375937	29	0.141759	33	22.464	0.160093	117	0.0193213	74	22.464	-0.0961538	13	-0.2	7
22.48	0.0425167	14	-0.153874	10	22.48	-3.50953e-05	16	0.117609	16	22.48	0.0389673	24	-0.00596138	18	22.48	0.171134	30	0.129795	23	22.48	0.0726771	118	0.0189138	71	22.48	0.170213	10	-0.228571	11
22.496	0.160978	23	0.0384252	13	22.496	-0.0633237	13	0.0302669	9	22.496	0.0726913	37	0.118944	22	22.496	0.0568042	33	0.165255	30	22.496	0.0489862	102	0.112027	73	22.496	0.152174	19	0.0384615	8
22.512	0.18915	15	-0.0633237	10	22.512	0.14861	17	-3.50953e-05	13	22.512	0.203864	28	-0.0453819	20	22.512	0.0702261	30	0.160554	34	22.512	0.105662	109	0.0700341	71	22.512	-0.0961538	10	-0.0754717	11
22.528	0.153807	18	0.0505962	10	22.528	0.137461	14	0.203086	14	22.528	0.0794806	24	0.058393	17	22.528	0.0702261	29	0.0905628	34	22.528	0.016152	116	0.0632771	85	22.528	0	11	0.0192308	11
22.544	0.155301	18	-0.0263499	11	22.544	0.10341	8	0.0322219	12	22.544	0.0898842	30	-0.00681957	22	22.544	0.00119008	25	0.063755	25	22.544	0.00333129	113	0.0375999	66	22.544	-0.0714286	9	0.127273	11
22.56	0.105731	21	0.0505962	12	22.56	-0.0253506	21	-3.50953e-05	11	22.56	-0.024158	26	0.264049	18	22.56	0.106552	22	0.0173376	27	22.56	0.0240111	91	0.0846388	57	22.56	0.0307692	11	-0.1	6
22.576	-0.0500332	18	0.172375	8	22.576	-0.0147404	14	-0.0130216	13	22.576	0.0686167	30	-0.0373207	17	22.576	0.0781904	26	0.115753	34	22.576	0.0142185	109	0.0540536	83	22.576	0	6	-0.0684932	6
22.592	-0.088527	15	0.115346	10	22.592	-0.083365	14	-3.50953e-05	11	22.592	0.156246	23	0.19776	20	22.592	0.0317119	31	0.152535	28	22.592	0.0955731	108	0.0527402	75	22.592	-0.108696	10	-0.03125	7
22.608	0.0509837	18	0.0999621	13	22.608	-0.140029	15	-0.0769551	10	22.608	0.246236	25	0.11558	10	22.608	0.111757	25	0.181451	26	22.608	0.0337042	101	0.0985807	68	22.608	-0.0408163	11	-0.0363636	8
22.624	0.226765	15	0.0499633	8	22.624	0.112638	8	0.103858	17	22.624	0.205879	29	-0.0308504	31	22.624	0.0286934	27	0.0229539	34	22.624	0.0341914	94	0.0430773	74	22.624	0.0909091	11	-0.140845	7
22.64	0.0699628	20	0.130396	8	22.64	0.0666295	15	0.210487	9	22.64	0.063755	26	0.0275355	19	22.64	0.174401	25	0.0946868	35	22.64	0.109099	96	0.0555673	74	22.64	-0.0147059	9	0.142857	8
22.656	0.0999621	18	0.0399636	15	22.656	0.0487438	11	-0.105294	14	22.656	0.134254	24	0.00871767	20	22.656	0.0614939	21	0.265488	28	22.656	0.0868682	95	0.0582025	67	22.656	0	8	-0.135135	14
22.672	0.174273	19	-0.0235636	15	22.672	0.0312139	12	0.0370007	22	22.672	0.195361	24	0.180814	16	22.672	0.0178759	33	0.103197	33	22.672	0.0755235	94	0.121534	75	22.672	0.0149254	11	0.0943396	10
22.688	0.067924	18	-0.0274313	13	22.688	0.0126227	14	0.126175	14	22.688	0.0933845	25	0.0402953	16	22.688	0.111182	28	0.107672	31	22.688	0.108251	103	0.131891	62	22.688	-0.0909091	3	-0.08	12
22.704	0.128167	9	0.114716	9	22.704	-3.50953e-05	12	0.112207	14	22.704	0.0393999	30	-0.044741	28	22.704	0.0768476	28	0.0369437	32	22.704	0.0554918	102	-0.0187954	68	22.704	0.0655738	11	-0.114286	15
22.72	-0.0990408	18	0.163895	8	22.72	0.060204	13	0.0581026	13	22.72	0.0244722	24	0.0892761	15	22.72	0.101285	22	0.0200796	32	22.72	0.0620047	92	0.0346319	65	22.72	-0.0526316	9	0.025	4
22.736	0.137461	13	0.227233	12	22.736	-0.030337	11	0.026991	12	22.736	0.135109	34	0.0454857	12	22.736	0.0674834	32	0.202771	25	22.736	0.0860037	104	0.0285405	63	22.736	0.04	9	0.1	15
22.752	0.0768857	19	0.0163578	12	22.752	0.109852	19	0.172375	14	22.752	0.117861	32	0.0762657	17	22.752	0.0385445	27	0.0399065	21	22.752	0.0543586	85	0.102107	63	22.752	-0.0344828	10	0.0806452	9
22.768	0.107105	18	0.119962	6	22.768	0.0596646	19	0.0425167	15	22.768	0.0674834	23	0.0443403	14	22.768	0.108031	27	0.0286934	27	22.768	0.0901018	106	0.066494	71	22.768	-0.0363636	8	-0.133333	10
22.784	0.178908	21	-0.054087	5	22.784	0.0561429	16	-0.032292	14	22.784	0.0722301	21	0.181014	19	22.784	0.151315	25	0.123251	30	22.784	0.0759382	100	0.0123673	73	22.784	0.0357143	7	0.0833333	8
22.8	0.203086	14	0.0734921	10	22.8	-0.0645487	14	-0.0125346	13	22.8	0.0836246	31	0.125194	19	22.8	0.102981	25	0.0750902	35	22.8	0.0844919	97	0.0809485	61	22.8	0.0655738	10	0.04	14
22.816	0.133295	18	-0.0286055	13	22.816	0.0929855	17	0.121913	16	22.816	0.0991856	31	-0.149042	17	22.816	0.0873673	23	0.123749	28	22.816	0.0546338	93	0.0520584	53	22.816	0.172414	6	0.285714	10
22.832	0.181779	17	-0.129899	9	22.832	-0.12503	11	-0.0270611	11	22.832	0.174553	23	0.160197	16	22.832	0.213835	23	0.131482	27	22.832	0.0562107	89	0.117085	71	22.832	-0.0416667	13	0.131579	10
22.848	-3.50953e-05	20	-0.0400336	11	22.848	0.0853283	9	0.0920675	18	22.848	0.0074474	23	-0.0362408	21	22.848	0.0600752	21	0.0466937	24	22.848	0.0914827	94	0.0322987	73	22.848	0.0163934	8	0.222222	10
22.864	0.304839	8	0.339961	15	22.864	-0.048226	11	0.203086	9	22.864	0.0509326	29	0.180274	15	22.864	0.063755	23	0.169205	21	22.864	0.0675734	105	0.0160338	62	22.864	-0.0178571	11	-0.0416667	11
22.88	0.0869189	20	0.159961	14	22.88	-0.0263499	14	0.0106028	10	22.88	0.0921874	26	-0.0201129	24	22.88	0.0905628	24	0.0389673	18	22.88	0.121641	89	0.0946877	67	22.88	0.0526316	6	0.05	8
22.896	0.0641831	19	-0.0213109	10	22.896	0.114716	11	0.333294	17	22.896	0.135535	33	0.0802163	20	22.896	0.206631	25	0.0971724	26	22.896	0.0583184	90	0.0696286	48	22.896	0.0769231	11	0.0307692	13
22.912	0.057106	14	-3.50953e-05	11	22.912	0.0815952	8	0.0675304	8	22.912	0.0901657	24	0.196453	21	22.912	0.164111	21	0.0996445	26	22.912	0.107115	92	0.0719022	67	22.912	0.117647	10	0	12
22.928	0.174961	20	0.166628	12	22.928	-0.101297	6	0.0224361	11	22.928	0.0527155	31	0.144168	14	22.928	0.0466937	28	0.222115	33	22.928	0.0790766	105	0.0743195	61	22.928	0.0192308	15	-0.1875	10
22.944	0.150404	20	0.115346	9	22.944	0.0581026	10	0.217352	10	22.944	0.165878	17	0.0760319	19	22.944	0.202771	25	0.0412338	20	22.944	0.0869295	109	0.0717746	61	22.944	-0.0153846	5	0.0689655	9
22.96	0.17139	19	0.181779	10	22.96	0.285675	14	0.028133	17	22.96	0.0396938	25	0.0422183	18	22.96	0.0466937	20	0.169064	22	22.96	0.103289	103	0.0650996	53	22.96	0.353846	5	-0.05	7
22.976	0.0512453	16	0.0799625	9	22.976	0.0853283	9	0.117609	9	22.976	0.0266965	23	0.0986282	17	22.976	0.0375937	21	0.283026	20	22.976	0.0335088	100	0.0611141	57	22.976	0.0377358	10	-0.118644	6
22.992	0.0856767	15	-0.0417002	14	22.992	0.119962	14	-0.0800318	16	22.992	0.0650859	30	-0.044741	27	22.992	0.257338	20	0.0768476	23	22.992	0.0947021	108	0.132415	51	22.992	-0.08	6	0.196429	14
23.008	0.13154	18	0.0847082	11	23.008	0.0344465	14	0.0232199	18	23.008	0.0396938	20	0.0781904	20	23.008	-0.0274172	37	0.137998	24	23.008	0.0275163	98	0.0530635	59	23.008	0.135593	10	-0.238095	15
23.024	0.0480403	12	-0.0161635	14	23.024	0.181779	13	0.0675304	11	23.024	0.111757	24	0.00119008	24	23.024	0.138808	17	0.114931	27	23.024	0.0283891	122	0.0638288	58	23.024	-0.0677966	20	-0.0746269	15
23.04	-0.0465449	9	0.0259381	10	23.04	0.062463	8	0.103858	11	23.04	0.0377266	22	-0.0171811	20	23.04	0.0377266	26	0.0257577	33	23.04	0.0596842	91	0.0953575	72	23.04	-0.137931	10	-0.0909091	8
23.056	-0.0384952	11	0.149215	11	23.056	-0.0417002	13	0.0480403	6	23.056	0.19776	17	0.0734283	14	23.056	0.00824057	27	0.147008	19	23.056	0.0534164	81	0.146585	62	23.056	-0.0526316	11	0.232558	15
23.072	-3.50953e-05	16	0.0470222	15	23.072	0.156211	12	0.0799625	13	23.072	0.11397	21	0.028999	15	23.072	0.09687	29	0.137998	31	23.072	0.0903843	84	0.0434086	61	23.072	0.125	5	-0.0298507	10
23.088	0.0791705	7	0.154891	15	23.088	0.0740368	6	0.089248	7	23.088	0.00756697	29	0.0319936	17	23.088	0.0971724	22	0.110382	16	23.088	0.0704283	91	0.128994	57	23.088	-0.185185	7	0.0357143	11
23.104	0.0285354	13	0.0416302	11	23.104	0.0920675	21	-0.0161635	20	23.104	0.160554	20	0.201332	13	23.104	0.0661922	28	0.162159	25	23.104	0.0591589	82	0.132247	63	23.104	0.123077	11	-0.05	9
23.12	0.0186559	10	-0.0714608	10	23.12	0.249961	15	-0.0147404	14	23.12	0.0916005	21	0.0538775	23	23.12	0.0882318	18	0.0624783	20	23.12	0.0802288	87	0.168567	41	23.12	-0.0909091	12	0.136364	16
23.136	0.212082	22	-0.0244244	14	23.136	0.153807	11	0.0416302	14	23.136	0.129682	22	0.0184512	19	23.136	-0.0808905	25	0.0449875	23	23.136	0.0408371	94	0.0951744	56	23.136	0.0192308	8	-0.119403	12
23.152	0.035678	21	-0.150028	8	23.152	0.0943018	10	0.062463	10	23.152	0.101285	16	0.028999	22	23.152	0.0909325	27	0.213014	19	23.152	0.0503811	102	0.0836371	63	23.152	0.264151	12	-0.0862069	12
23.168	0.199961	12	0.0869189	6	23.168	0.10807	13	0.035678	9	23.168	0.170554	30	0.0479693	15	23.168	0.0288072	17	0.127884	23	23.168	0.0524263	88	0.0943588	70	23.168	-0.0363636	7	0.0506329	12
23.184	0.0302669	14	-3.50953e-05	13	23.184	0.148109	6	0.123557	13	23.184	0.0420509	20	0.104091	14	23.184	0.0829038	28	0.107672	21	23.184	0.0607614	96	0.133327	60	23.184	0.166667	9	-0.0363636	11
23.2	0.0322219	12	0.112638	16	23.2	-0.0814271	11	0.152135	15	23.2	0.201332	22	0.171536	17	23.2	0.0234375	22	0.123941	24	23.2	0.0755235	68	0.124329	55	23.2	0.0377358	13	0.0454545	12
23.216	0.0920675	19	-0.0769551	8	23.216	0.10807	16	-0.0610083	7	23.216	0.162336	23	0.0553013	21	23.216	0.0898842	13	0.0412338	23	23.216	0.0722231	84	0.0331267	70	23.216	-0.0819672	15	-0.0714286	11
23.232	0.181779	12	0.07269	9	23.232	0.18915	11	-0.0286055	10	23.232	0.0571931	31	0.0762657	15	23.232	0.0347843	29	0.124377	28	23.232	0.120809	93	0.066494	49	23.232	-0.0298507	6	-0.0212766	7
23.248	0.20478	15	-0.12503	10	23.248	0.0142501	10	-0.0263499	18	23.248	0.00967454	26	0.0869886	19	23.248	0.00119008	21	0.0766085	20	23.248	0.00449259	82	0.0172796	42	23.248	0.204082	12	0.0181818	10
23.264	-0.186839	19	-0.067829	13	23.264	0.064898	13	0.0499633	18	23.264	0.0527155	23	0.0614939	14	23.264	0.0466937	24	0.11397	24	23.264	0.0580434	96	0.0428808	67	23.264	0.25	11	-0.0952381	11
23.28	0.123557	16	0.14861	16	23.28	0.0259381	11	0.026991	13	23.28	0.0466937	14	-0.00767017	15	23.28	0.0988442	22	0.0548183	18	23.28	0.0889501	78	0.0520992	50	23.28	0.0816327	8	-0.153846	10
23.296	0.036661	19	0.117609	10	23.296	-0.0135481	13	0.148109	12	23.296	0.120564	28	0.0396938	17	23.296	0.245613	20	0.270568	25	23.296	0.079057	93	0.0713316	52	23.296	0.04	6	-0.0327869	7
23.312	0.0224361	17	0.185675	11	23.312	-0.0135481	18	0.249961	13	23.312	-0.0319644	26	0.0282475	10	23.312	0.0882318	18	0.0991856	24	23.312	0.030494	97	0.0358901	52	23.312	0.0892857	8	-0.0363636	8
23.328	-0.00843816	11	-3.50953e-05	8	23.328	-0.0125346	12	0.0181461	14	23.328	0.0306347	12	-0.016689	19	23.328	0.0882318	20	0.144168	30	23.328	0.0828044	79	0.0851303	53	23.328	0.0192308	10	0.0769231	12
23.344	0.25922	15	0.130396	8	23.344	0.219961	22	-0.048226	6	23.344	0.0466937	28	0.0672958	20	23.344	0.0454857	21	0.00795475	24	23.344	0.123563	90	0.103998	57	23.344	-0.191176	14	0.230769	8
23.36	0.062463	19	-3.50953e-05	10	23.36	0.178043	18	0.0703853	15	23.36	0.0420509	23	-0.0775697	16	23.36	0.0262183	22	0.00119008	18	23.36	0.0565626	94	-0.02714	76	23.36	-0.0714286	6	0.0377358	9
23.376	0.045418	17	-0.0189023	9	23.376	0.142818	16	-0.0130216	8	23.376	0.0664748	29	0.0760319	16	23.376	0.0571931	18	0.15025	28	23.376	0.0705005	79	0.00510871	55	23.376	-0.078125	8	0.125	10
23.392	-3.50953e-05	14	0.29087	10	23.392	0.159961	14	0.130396	12	23.392	0.138294	22	0.0654767	13	23.392	0.226337	14	0.0151922	30	23.392	0.115809	79	0.0171812	70	23.392	-0.169492	14	0.0666667	4
23.408	0.0744308	19	0.0908714	18	23.408	-0.0130216	11	0.0999621	12	23.408	0.0892761	23	0.0262183	13	23.408	0.126301	21	0.0447155	20	23.408	0.0619045	71	0.0471998	65	23.408	-0.180328	8	-0.0344828	10
23.424	0.158498	20	0.239961	7	23.424	-0.0400336	8	0.0232199	12	23.424	0.0722301	28	0.131304	19	23.424	0.193638	28	0.207216	17	23.424	0.0515899	74	0.0350054	59	23.424	-0.1	10	-0.125	6
23.44	-3.50953e-05	20	-0.0298847	7	23.44	0.154891	12	0.0768857	6	23.44	0.161319	20	0.126301	21	23.44	0.116049	18	0.0141082	33	23.44	0.0878752	83	0.037474	53	23.44	0.0357143	7	0.203125	11
23.456	0.178532	11	-0.0154192	13	23.456	-0.0333672	14	0.0155894	8	23.456	0.0550933	20	0.0950304	15	23.456	0.0216215	17	0.00871767	20	23.456	0.0589276	75	0.0691585	48	23.456	-0.0519481	11	-0.047619	11
23.472	0.108873	12	0.157856	14	23.472	-0.0476523	7	0.142818	16	23.472	0.113293	23	0.131304	15	23.472	0.0937164	27	0.123941	28	23.472	0.0966215	91	0.0886789	50	23.472	-0.0985915	6	-0.0434783	5
23.488	0.067924	12	0.109337	11	23.488	-3.50953e-05	9	0.152902	19	23.488	0.00946419	25	0.0324749	14	23.488	0.11397	17	0.0739911	24	23.488	0.162475	77	0.0888414	57	23.488	0.111111	10	0.0163934	9
23.504	-0.084369	9	0.057106	8	23.504	0.17738	14	-0.0141191	14	23.504	0.117367	15	-0.205342	18	23.504	0.181014	24	0.21672	27	23.504	0.0875269	95	0.050708	63	23.504	0.230769	6	0.28	7
23.52	-0.0286055	17	-0.113432	15	23.52	0.0655367	8	-0.0526646	11	23.52	0.152258	16	0.136442	14	23.52	0.0396938	24	0.217753	23	23.52	0.0379312	67	0.0985807	51	23.52	-0.0862069	9	0.0847458	9
23.536	0.181779	17	-0.083365	10	23.536	0.154891	18	-0.0875315	13	23.536	0.244816	24	-0.0412374	27	23.536	-0.013216	21	0.153489	25	23.536	0.0509121	70	-0.0393829	40	23.536	-0.0526316	9	-0.2	6
23.552	0.045418	14	0.227233	7	23.552	0.0806077	12	0.14861	24	23.552	0.0550933	16	0.190519	14	23.552	0.106127	24	0.0895116	22	23.552	-0.0013138	56	0.0985807	47	23.552	-0.208333	9	-0.0819672	15
23.568	0.062463	13	-0.054087	14	23.568	-0.0298847	11	0.149215	14	23.568	0.147654	11	0.0702261	11	23.568	-0.0464909	20	0.0674834	28	23.568	0.00473892	73	0.0924273	64	23.568	-0.0985915	12	-0.0363636	9
23.584	0.123039	12	0.166628	7	23.584	0.130396	10	0.0963477	15	23.584	0.201332	19	-0.0171811	14	23.584	-0.0220946	19	0.173738	23	23.584	0.0914591	80	0.144061	56	23.584	-0.0952381	10	0.196429	11
23.6	0.0102738	14	0.152902	13	23.6	0.322542	14	-0.0588563	18	23.6	0.0764538	24	0.0176023	21	23.6	0.159592	31	0.0943032	26	23.6	0.0443831	74	0.0777123	50	23.6	-0.183099	9	-0.05	7
23.616	0.062463	10	0.0416302	7	23.616	0.228532	11	0.238766	12	23.616	0.180814	19	0.122511	21	23.616	0.24524	24	0.0802163	21	23.616	0.131425	69	0.0787369	53	23.616	-0.047619	15	0.127273	10
23.632	0.181779	15	-0.0519811	11	23.632	-0.0147404	11	0.219139	14	23.632	0.083361	19	-0.0282587	21	23.632	0.134639	14	0.00839274	20	23.632	0.0755235	74	0.0777123	53	23.632	0.142857	13	0.047619	13
23.648	-0.0449772	12	-0.0563709	7	23.648	-0.0384952	13	-0.144765	13	23.648	0.0385445	20	-0.0544388	19	23.648	0.0553013	16	0.0624783	27	23.648	0.0453594	94	0.0244842	60	23.648	0.0666667	9	-0.0526316	11
23.664	0.060204	11	0.0806077	11	23.664	0.224098	10	0.142818	16	23.664	0.0516035	20	0.0443403	20	23.664	-0.0142134	21	0.0103751	21	23.664	0.0361405	72	0.061705	43	23.664	0.363636	12	-0.0178571	9
23.68	0.0439195	11	0.166628	13	23.68	-0.0421388	5	-0.101297	10	23.68	0.140198	23	0.12921	14	23.68	0.0577011	14	0.110969	16	23.68	-0.0366621	92	0.119255	45	23.68	0.12069	13	0.384615	10
23.696	0.0332971	15	-0.0130216	10	23.696	-0.0800318	6	-0.0263499	15	23.696	0.0578534	22	-0.010452	18	23.696	0.14117	25	0.0921874	20	23.696	-0.0263361	83	0.0512557	51	23.696	0.0121951	15	-0.0140845	12
23.712	0.0210168	10	-0.0588563	15	23.712	-0.035748	17	0.163895	16	23.712	-0.10936	16	-0.0520713	19	23.712	0.190519	24	0.0852424	25	23.712	0.118284	73	0.150963	52	23.712	0.125	12	-0.0625	15
23.728	0.0155894	19	-3.50953e-05	11	23.728	0.089248	7	-3.50953e-05	14	23.728	0.0702261	18	-0.0423443	17	23.728	0.0239431	21	0.0176023	19	23.728	0.073896	57	0.0611141	55	23.728	-0.0555556	7	0.0149254	7
23.744	0.190437	14	-3.50953e-05	12	23.744	0.0952003	10	-0.0400336	11	23.744	0.108728	21	0.0253137	15	23.744	0.0477518	22	0.101285	20	23.744	0.117448	62	0.0445676	43	23.744	-0.03125	15	0	15
23.76	-0.0800318	13	0.0322219	14	23.76	0.0293757	7	-0.0384952	11	23.76	0.0369437	27	0.057429	18	23.76	0.113293	27	0.264049	23	23.76	0.0736691	84	0.0178926	42	23.76	0.157895	8	-0.08	9
23.776	0.0416302	15	-0.0109043	9	23.776	0.186401	13	-3.50953e-05	8	23.776	0.187769	25	-0.0162226	19	23.776	0.110202	26	0.155163	25	23.776	0.0602588	75	0.0865028	48	23.776	-0.166667	5	0.169231	11
23.792	0.035678	9	0.0163578	14	23.792	0.0475824	11	0.0293757	16	23.792	0.0961088	17	-0.0520713	18	23.792	0.147654	22	0.0306347	17	23.792	0.0276357	69	0.0860436	40	23.792	-0.05	14	-0.0169492	11
23.808	0.084173	15	0.062463	14	23.808	0.057106	8	0.0832958	12	23.808	0.0488603	24	0.0734283	26	23.808	-0.0739124	23	0.170966	16	23.808	-0.00788397	70	0.0975215	46	23.808	0.0377358	17	0.047619	11
23.824	0.0952003	11	-0.0384952	12	23.824	-0.0968052	8	-3.50953e-05	9	23.824	0.137998	14	0.0379277	23	23.824	0.0760319	22	-0.0062816	21	23.824	0.0806853	60	0.0476475	34	23.824	-0.0140845	8	-0.0833333	10
23.84	-0.0384952	22	0.062463	12	23.84	-3.50953e-05	13	0.0806077	12	23.84	0.137307	19	0.00119008	19	23.84	0.0623224	21	0.150568	19	23.84	0.0348738	65	0.037474	58	23.84	-0.0434783	10	0.142857	4
23.856	-0.0879436	12	0.0376995	16	23.856	0.035678	15	0.0307331	8	23.856	0.0882318	20	0.0210146	14	23.856	0.148102	17	0.147146	20	23.856	0.0134821	56	0.0315404	53	23.856	-0.0909091	11	0.0121951	7
23.872	-0.097592	12	-0.0178916	5	23.872	0.0293757	12	0.279961	12	23.872	0.0204428	26	0.050748	18	23.872	0.0852424	29	0.0679253	20	23.872	0.0964845	72	0.104031	50	23.872	-0.125	8	-0.2	9
23.888	-0.085138	12	0.0148898	14	23.888	0.028133	12	0.0596646	19	23.888	-0.00722343	30	0.0118407	13	23.888	0.00871767	27	0.0319936	21	23.888	0.0252874	75	0.0538163	41	23.888	-0.0714286	9	0	9
23.904	0.119962	14	0.186401	7	23.904	0.0768857	13	-0.0500332	11	23.904	0.0393999	21	-0.0957213	17	23.904	0.144168	27	0.128575	17	23.904	0.048845	79	0.0430773	54	23.904	-0.0869565	11	0.186441	13
23.92	0.190437	12	0.114716	14	23.92	0.064898	11	0.119962	20	23.92	0.10816	21	0.127516	18	23.92	0.0151922	25	0.210425	18	23.92	0.0811196	72	0.0523864	48	23.92	0.0727273	8	-0.0434783	8
23.936	0.117609	14	0.199961	6	23.936	0.0399636	18	-0.0532245	5	23.936	0.0443403	15	-0.0504238	20	23.936	0.0282475	20	0.00119008	13	23.936	0.112207	68	0.00530011	50	23.936	0.289474	7	-0.056338	13
23.952	0.0869189	16	0.185675	13	23.952	0.0136631	11	0.166628	13	23.952	0.172752	13	0.0986282	13	23.952	0.0393999	20	0.058393	15	23.952	0.0444145	61	0.0611141	45	23.952	-0.0909091	10	0.0357143	7
23.968	-0.0253506	12	0.114716	15	23.968	0.0425167	14	-0.0500332	14	23.968	0.148372	18	0.0271933	13	23.968	0.103851	22	0.0550933	20	23.968	0.00328848	88	0.0162695	38	23.968	0.0588235	6	0.0454545	14
23.984	0.0547577	17	0.0475824	7	23.984	0.17738	6	0.0525948	15	23.984	0.0961088	21	0.101285	15	23.984	0.0766085	26	0.163482	17	23.984	0.0493508	66	0.0210223	55	23.984	-0.0178571	9	0.0816327	10
24	0.0109535	10	0.142818	12	24	-0.084369	10	0.262256	7	24	0.156657	17	-0.046041	14	24	0.260161	16	0.155163	24	24	0.112207	58	0.0806853	34	24	0	10	0.0149254	8
24.016	-0.0263499	11	0.224098	9	24.016	0.0999621	10	-0.191807	13	24.016	0.0538775	20	0.0118407	12	24.016	0.209334	25	-0.0226491	20	24.016	0.109085	63	0.103228	52	24.016	-0.047619	7	0	9
24.032	0.0721277	16	-0.0417002	10	24.032	-0.120909	13	0.0596646	12	24.032	-0.0401854	23	-0.0409694	13	24.032	0.185794	20	0.033484	21	24.032	0.0565897	56	0.122373	48	24.032	0.0322581	9	-0.0178571	12
24.048	0.31575	18	0.120651	11	24.048	-0.0645487	16	-0.200025	9	24.048	0.140198	14	0.0115113	22	24.048	0.0154923	21	0.09687	14	24.048	0.067068	59	0.061705	53	24.048	-0.2	12	-0.0851064	11
24.064	0.0293757	15	-0.0435117	8	24.064	0.117609	13	0.207508	11	24.064	0.0988442	17	-0.0251586	16	24.064	0.0204428	22	0.177796	14	24.064	0.0784946	83	-0.0146736	53	24.064	-0.0862069	16	0.0675676	8
24.08	-0.0109043	12	-0.0213109	15	24.08	-3.50953e-05	14	0.062463	10	24.08	0.0986282	23	0.063755	13	24.08	0.127516	18	0.0694418	18	24.08	0.0784946	51	0.0722876	49	24.08	-0.0526316	11	0.0526316	12
24.096	-3.50953e-05	11	-0.0909404	15	24.096	-3.50953e-05	3	0.0869189	11	24.096	0.126301	20	-0.100997	17	24.096	0.0605742	16	0.0306347	15	24.096	0.102282	58	0.0476845	48	24.096	-0.0555556	8	-0.0666667	9
24.112	0.106345	8	0.0525948	15	24.112	-0.105294	12	0.105225	13	24.112	0.0193927	10	0.0921874	25	24.112	0.162336	18	0.0525267	20	24.112	0.0459271	69	0.0262381	44	24.112	0.0625	10	-0.0588235	8
24.128	-0.065822	14	0.181779	9	24.128	-0.129899	18	0.0555187	15	24.128	-0.0342532	18	0.0360111	21	24.128	0.1369	18	0.016833	19	24.128	0.124775	84	0.0399896	44	24.128	-0.101266	11	-0.0851064	12
24.144	0.0920675	19	-0.0781569	10	24.144	0.237249	15	0.169192	14	24.144	-0.0703355	23	-0.0100595	11	24.144	0.0379277	19	-0.0876437	18	24.144	0.0971396	66	0.0922029	43	24.144	-0.0434783	9	-0.0363636	6
24.16	-3.50953e-05	20	-3.50953e-05	11	24.16	0.0555187	15	0.0675304	13	24.16	-0.0149587	14	0.0657729	10	24.16	-0.0577115	20	-0.0238411	16	24.16	0.0565897	84	0.0512557	42	24.16	0.0338983	6	0.0769231	11
24.176	0.0259381	10	-3.50953e-05	9	24.176	0.0332971	10	-3.50953e-05	17	24.176	0.0710288	26	-0.0100595	18	24.176	0.0315269	14	0.131075	17	24.176	0.095522	59	0.114751	42	24.176	-0.0540541	13	-0.0327869	11
24.192	-0.0909404	15	0.0338621	11	24.192	0.062463	13	0.0853283	11	24.192	0.23818	23	0.118944	16	24.192	0.0712615	21	0.239043	16	24.192	0.0202417	56	-0.0165023	45	24.192	0.162791	6	-0.0178571	5
24.208	0.111073	6	0.0425167	15	24.208	-0.0120829	14	0.035678	6	24.208	0.0189095	19	0.0466937	21	24.208	0.0432526	20	0.269054	22	24.208	0.0806853	62	0.0824868	43	24.208	0.0869565	6	-0.0645161	9
24.224	0.0999621	18	0.0596646	10	24.224	0.114716	7	0.0293757	12	24.224	0.0921874	15	-0.0723044	16	24.224	0.0385445	27	-0.00701654	22	24.224	0.0930734	74	0.0985807	56	24.224	-0.0645161	15	0.224138	12
24.24	-0.113432	8	0.035678	11	24.24	0.111073	7	0.13154	15	24.24	0.0948055	15	0.112404	15	24.24	0.0282475	23	0.137307	25	24.24	0.0579393	71	-0.0321586	40	24.24	0.0727273	10	-0.0746269	10
24.256	0.219139	10	-3.50953e-05	12	24.256	-0.153874	9	-0.0178916	13	24.256	0.0956205	11	0.00119008	18	24.256	-0.00681957	16	0.288463	17	24.256	0.096208	54	0.0927031	45	24.256	0.1875	8	0.0892857	6
24.272	0.0958526	15	-0.0147404	11	24.272	-0.272748	10	0.0703853	12	24.272	0.0282475	20	0.0112017	18	24.272	0.087212	22	0.0256079	19	24.272	0.0340858	66	0.102474	35	24.272	-0.131148	10	-0.0819672	9
24.288	-0.0909404	19	0.019195	20	24.288	0.185675	14	0.0240605	11	24.288	0.0493186	13	0.0943032	19	24.288	0.0164748	16	0.0115113	22	24.288	0.0749368	65	0.106683	50	24.288	-0.102041	11	0.0357143	14
24.304	0.0952003	14	0.0322219	8	24.304	0.0999621	12	0.057106	11	24.304	-0.0401854	22	-0.0391843	11	24.304	0.237701	15	0.118944	15	24.304	0.0240781	66	0.0297761	43	24.304	0.192308	10	0	7
24.32	-0.0986225	12	-0.168858	17	24.32	-0.0435117	9	0.163895	10	24.32	0.0432526	10	-0.0474169	14	24.32	0.00119008	23	0.144168	15	24.32	0.0455915	55	0.00283016	46	24.32	-0.0588235	12	-0.0408163	12
24.336	0.124962	14	-0.0909404	20	24.336	0.13154	6	0.0293757	6	24.336	0.178745	17	0.0125669	21	24.336	0.0956205	21	0.0222666	23	24.336	0.126766	66	0.124998	46	24.336	0.0816327	9	-0.112903	15
24.352	-0.048226	9	-0.0625326	7	24.352	-0.162528	11	-0.0909404	12	24.352	0.24524	22	0.0829038	17	24.352	-0.0149587	20	0.101285	13	24.352	0.0508224	53	0.179385	44	24.352	-0.0833333	9	0.1	11
24.368	0.0605691	10	0.249961	10	24.368	-0.0125346	12	0.238766	12	24.368	0.120564	31	0.188829	19	24.368	0.00119008	22	0.251338	14	24.368	0.131301	70	-0.0374073	37	24.368	-0.0384615	9	0.0555556	9
24.384	-0.035748	14	0.0172057	7	24.384	0.0505962	21	0.026991	10	24.384	-0.0171811	13	0.0229539	19	24.384	0.201332	19	0.0571931	21	24.384	0.0605865	55	0.0399896	52	24.384	0	10	0.224138	11
24.4	0.054311	14	0.109337	15	24.4	0.0136631	17	-0.0298847	10	24.4	0.0712615	11	0.243096	18	24.4	-0.0251586	20	-0.00663184	25	24.4	0.0890141	60	0.0269911	49	24.4	0.0655738	10	0.196429	12
24.416	0.0999621	6	0.0434418	11	24.416	0.0148898	15	0.0555187	6	24.416	0.0882318	17	0.0482995	14	24.416	0.0760319	18	-0.0752503	17	24.416	0.120112	58	0.125144	43	24.416	-0.0243902	11	-0.0677966	12
24.432	0.0232199	9	-0.0800318	6	24.432	0.111073	13	0.057106	15	24.432	0.109399	18	0.0222666	16	24.432	0.0829038	23	0.197208	17	24.432	0.173975	60	0.027741	32	24.432	-0.153846	4	0.0666667	9
24.448	0.162752	15	0.07269	11	24.448	-0.0370707	9	0.0470222	9	24.448	0.00119008	22	0.0976679	15	24.448	0.0679253	27	-0.145376	13	24.448	0.0224659	58	0.116215	56	24.448	-0.0408163	11	-0.117647	13
24.464	0.260234	12	0.169192	20	24.464	0.204042	20	-0.0154192	10	24.464	-0.0443234	13	0.0983703	14	24.464	-0.00663184	16	-0.0316383	21	24.464	0.0560211	65	0.00233106	42	24.464	-0.101266	7	-0.125	7
24.48	-0.0125346	11	0.057106	17	24.48	-0.103479	7	-0.119433	11	24.48	0.0905628	20	0.127884	24	24.48	0.0103751	17	-0.00744103	16	24.48	0.127348	61	0.0213849	33	24.48	-0.144737	7	-0.112903	4
24.496	-0.0435117	17	0.0148898	11	24.496	0.019195	14	0.14861	16	24.496	0.0193927	21	0.0560425	19	24.496	0.0256079	21	-0.0162226	20	24.496	0.0967417	53	0.119659	40	24.496	0.0131579	7	-0.157895	10
24.512	-0.0673401	16	-0.0909404	7	24.512	-0.0263499	9	0.0999621	8	24.512	0.192341	18	0.050748	14	24.512	0.134639	19	0.087212	25	24.512	0.14412	53	0.0159057	40	24.512	0	7	-0.0344828	6
24.528	0.115751	21	0.249961	8	24.528	-3.50953e-05	12	-0.208358	11	24.528	0.416857	25	0.00119008	16	24.528	0.0943032	25	0.112404	16	24.528	0.00845352	45	0.130789	41	24.528	-0.102941	11	0.0377358	11
24.544	0.035678	15	0.0203724	11	24.544	0.0142501	17	0.0655367	11	24.544	-0.0643184	18	0.0437895	14	24.544	0.144168	17	0.0282475	23	24.544	0.0634267	50	0.134149	36	24.544	0.0806452	12	0.0425532	7
24.56	-0.0278118	21	0.0136631	8	24.56	0.263118	13	-3.50953e-05	13	24.56	0.0193927	11	-0.0544388	8	24.56	0.164111	20	0.201332	16	24.56	0.0259002	50	0.111071	33	24.56	0.0294118	9	-0.118644	11
24.576	0.193991	9	-0.107723	13	24.576	-3.50953e-05	18	-0.0154192	9	24.576	0.0222666	18	0.0297935	15	24.576	-0.0100595	22	0.224551	14	24.576	0.0583184	48	0.0484492	30	24.576	-0.177215	6	-0.0153846	7
24.592	-0.076119	10	0.0908714	9	24.592	0.124962	15	0.0399636	8	24.592	0.00119008	22	-0.0504238	14	24.592	0.033484	18	0.120863	22	24.592	0.114716	65	0.044714	32	24.592	0.266667	7	-0.056338	6
24.608	-3.50953e-05	13	0.0475824	13	24.608	0.142818	13	-0.146096	9	24.608	0.0525267	19	-0.0396787	17	24.608	0.0312988	12	-0.0384646	16	24.608	0.137264	52	0.0386377	35	24.608	0.0217391	9	0.172414	10
24.624	0.0322219	10	-0.0135481	13	24.624	-0.0435117	13	0.0425167	6	24.624	0.16627	21	-0.0979607	13	24.624	0.109399	30	0.251338	17	24.624	0.081928	58	0.0553884	36	24.624	0.0571429	17	0.294118	9
24.64	0.114716	12	-0.0800318	11	24.64	0.045418	7	0.0384252	6	24.64	0.0854837	16	-0.0613934	11	24.64	-0.00767017	14	0.0369437	23	24.64	0.0448737	46	0.00748537	32	24.64	0.0192308	14	-0.0588235	7
24.656	0.0142501	12	0.0181461	10	24.656	0.0596646	9	-0.074659	7	24.656	-0.0352199	12	-0.0678687	15	24.656	0.175637	17	0.033484	17	24.656	0.023423	36	0.0325429	38	24.656	-0.0526316	7	-0.118644	7
24.672	0.213075	16	0.064898	8	24.672	0.205843	11	0.0587866	14	24.672	0.135327	17	0.157567	10	24.672	0.00119008	18	0.00119008	15	24.672	0.0643253	53	0.151013	37	24.672	0	7	-0.131148	15
24.688	0.107105	12	-3.50953e-05	13	24.688	0.178532	10	-0.0435117	9	24.688	0.0937164	14	0.0568042	12	24.688	0.11558	15	0.131304	14	24.688	0.119777	48	0.0317034	49	24.688	-0.102941	9	-0.0363636	9
24.704	0.111073	8	-0.130464	12	24.704	0.190437	4	0.0293757	10	24.704	0.0172085	21	0.0125669	15	24.704	0.0760319	17	0.00839274	15	24.704	0.109985	63	0.0104358	35	24.704	0.105263	10	0.0526316	13
24.72	0.028133	17	-0.0298847	12	24.72	-0.0384952	5	0.026991	11	24.72	0.0692209	19	0.107672	25	24.72	0.211861	19	0.174794	24	24.72	0.0821957	61	0.0338853	29	24.72	0.0655738	13	-0.1	7
24.736	0.239961	11	-0.0615711	13	24.736	0.127234	8	0.173874	10	24.736	0.0854837	18	0.063755	21	24.736	0.0618593	21	0.0275355	13	24.736	0.145338	56	0.0233466	39	24.736	-0.118644	6	0.163934	8
24.752	0.0734921	13	0.134577	9	24.752	-3.50953e-05	14	0.238056	13	24.752	0.0180161	19	0.0357109	16	24.752	-0.0171811	18	0.0702261	18	24.752	0.124461	50	0.00683889	35	24.752	0.0704225	16	-0.0178571	7
24.768	0.18915	15	-3.50953e-05	11	24.768	0.186401	15	0.136325	19	24.768	0.188829	15	0.133836	14	24.768	0.14044	26	0.0621231	25	24.768	0.0185474	56	0.0565897	35	24.768	0.0816327	8	-0.0344828	7
24.784	0.064898	12	0.149961	11	24.784	0.109337	7	-0.147087	9	24.784	0.0103751	21	0.0961088	15	24.784	0.0956205	22	-0.0300994	21	24.784	0.0297037	44	-0.0013138	26	24.784	-0.0178571	8	-0.191781	7
24.8	0.224098	8	-0.169519	8	24.8	0.0768857	19	0.157856	13	24.8	-0.120485	15	0.0781904	12	24.8	0.0739911	20	0.0829038	22	24.8	-0.0114012	64	0.0794479	25	24.8	0.0588235	13	0.0192308	7
24.816	-0.101297	10	0.142818	11	24.816	0.035678	9	-3.50953e-05	7	24.816	-0.00722343	16	0.050748	23	24.816	0.0443403	19	0.10438	15	24.816	0.0755235	59	0.0484009	37	24.816	0	16	-0.0684932	7
24.832	-0.0741062	13	0.0847082	10	24.832	0.0655367	20	0.114716	11	24.832	0.112404	22	-0.0274172	12	24.832	0.0819155	17	-0.0608395	21	24.832	0.0229718	48	-0.0013138	29	24.832	0.0597015	7	0.114754	13
24.848	0.0240605	8	0.062463	6	24.848	0.0322219	12	0.0307331	9	24.848	-0.016689	15	-0.0201129	17	24.848	0.166539	20	0.050748	15	24.848	0.0083824	64	0.0675734	33	24.848	-0.0465116	16	-0.145455	12
24.864	0.124962	13	-0.12503	10	24.864	0.035678	13	-0.0857459	11	24.864	-0.00843694	20	0.16261	12	24.864	0.177796	23	0.00119008	16	24.864	0.0663014	49	0.0181737	33	24.864	-0.125	14	0	4
24.88	0.0155894	18	0.196389	12	24.88	0.0399636	11	0.0370007	14	24.88	0.129508	14	-0.0100595	17	24.88	0.214927	18	0.00119008	18	24.88	0.111528	56	0.0725162	38	24.88	0.204082	9	0.0952381	7
24.896	0.0240605	10	0.0547577	9	24.896	0.199961	13	0.0806077	10	24.896	-0.0957213	16	0.260597	17	24.896	0.00119008	18	-0.0274172	16	24.896	0.0138644	50	0.102474	42	24.896	-0.0588235	7	0	10
24.912	0.109337	10	0.062463	10	24.912	-0.067829	11	0.181779	8	24.912	0.112404	14	0.165878	9	24.912	0.101285	16	0.0657729	17	24.912	0.127237	60	0.0539405	34	24.912	0.363636	12	-0.0588235	9
24.928	-0.0435117	10	0.0869189	16	24.928	-0.131177	9	-0.0685255	13	24.928	0.0983703	14	-0.0538274	12	24.928	0.126301	20	0.161319	17	24.928	0.0785976	58	0.0309045	27	24.928	0.05	8	0.125	12
24.944	-0.0116626	15	0.0148898	13	24.944	-0.0274313	10	-0.12503	11	24.944	0.173738	17	0.0382678	19	24.944	-0.0488752	15	0.0482995	15	24.944	0.0453594	60	0.00772427	43	24.944	-0.102941	7	0.0377358	11
24.96	0.0121596	13	-0.0400336	8	24.96	0.135555	8	-0.054087	13	24.96	0.183145	23	0.0437895	14	24.96	0.033484	15	0.0654767	16	24.96	0.171331	55	0.0222415	39	24.96	-0.0153846	7	-0.0465116	11
24.976	-0.0227615	12	0.0434418	13	24.976	0.127234	13	-0.0563709	8	24.976	0.121988	17	0.0593906	16	24.976	0.311674	16	0.0860193	14	24.976	0.145028	42	0.0201184	33	24.976	0.0909091	5	0.203125	5
24.992	0.0416302	10	-0.0755037	17	24.992	0.0142501	4	0.0734921	12	24.992	0.377923	21	-0.0215654	16	24.992	0.0937164	19	0.0921874	17	24.992	0.101218	35	0.128024	28	24.992	-0.08	12	0.0597015	10
25.008	0.193991	14	0.123039	10	25.008	-3.50953e-05	16	-0.0633237	5	25.008	0.144168	13	-0.113262	12	25.008	0.0437895	17	0.0802163	20	25.008	0.0918338	51	-0.0225612	38	25.008	0.028169	8	-0.107692	14
25.024	0.0703853	16	-3.50953e-05	13	25.024	-0.0298847	12	0.0370007	11	25.024	0.127516	16	0.0672958	9	25.024	0.0892761	20	0.128575	19	25.024	0.0397757	44	0.0252488	36	25.024	-0.0961538	10	0.207547	9
25.04	0.213075	12	0.062463	10	25.04	-3.50953e-05	7	0.0136631	11	25.04	0.124896	18	0.144168	13	25.04	0.183145	16	-0.019454	13	25.04	0.0923358	39	0.0755235	41	25.04	-0.132075	13	0.0434783	6
25.056	0.0768857	9	0.117609	7	25.056	0.202492	13	-3.50953e-05	14	25.056	0.118944	17	0.00119008	12	25.056	0.20346	19	-0.019454	21	25.056	0.0539846	41	0.0916096	29	25.056	0.0434783	7	0.0172414	7
25.072	0.064898	12	-0.0714608	13	25.072	-0.0263499	5	0.105225	6	25.072	0.0229539	19	0.259765	19	25.072	-0.0529351	20	0.0101291	15	25.072	0.0536675	51	0.0971041	35	25.072	-0.016129	13	-0.0615385	12
25.088	-0.0519811	12	-0.161318	9	25.088	-0.0421388	7	0.0666295	15	25.088	0.00119008	19	0.0882318	15	25.088	0.202946	17	-0.032466	22	25.088	0.0393892	53	0.113107	43	25.088	-0.0714286	11	0.1	8
25.104	0.181779	18	-0.118674	7	25.104	-0.0400336	11	0.035678	7	25.104	0.0804771	16	0.169997	14	25.104	0.0614939	19	0.0382678	27	25.104	0.0679505	52	0.0154715	40	25.104	0.0555556	11	-0.0344828	9
25.12	0.0249641	9	-3.50953e-05	12	25.12	-0.0476523	8	0.170174	7	25.12	0.358453	13	0.057429	16	25.12	0.155862	17	-0.0401854	12	25.12	0.0145895	57	0.0744308	43	25.12	-0.0526316	9	-0.0434783	15
25.136	-0.0147404	10	0.0121596	11	25.136	0.0596646	11	-0.074659	11	25.136	0.0692209	18	0.138294	14	25.136	0.0229539	15	0.199352	21	25.136	0.0298976	53	0.0219128	29	25.136	0.0892857	6	0	13
25.152	0.237249	20	0.150905	7	25.152	-0.0689979	13	-0.13796	13	25.152	0.0600752	12	-0.0504238	9	25.152	0.00967454	15	0.251338	11	25.152	0.113153	41	0.215915	27	25.152	0	6	-0.0862069	12
25.168	0.127869	12	0.0768857	7	25.168	-0.0588563	4	0.0505962	13	25.168	0.0345603	19	-0.174091	11	25.168	0.135922	21	0.183145	22	25.168	0.0228773	51	0.0715654	30	25.168	0.2	8	0.0597015	12
25.184	-0.0154192	6	0.0487438	7	25.184	-3.50953e-05	10	0.0713913	6	25.184	-0.101521	21	0.0210146	17	25.184	0.0980569	28	0.139607	19	25.184	0.0763382	44	-0.0866093	33	25.184	0	8	-0.125	7
25.2	-0.117677	17	-3.50953e-05	8	25.2	0.0475824	13	0.0768857	16	25.2	0.157567	26	-0.0775697	11	25.2	0.132884	21	-0.00816702	16	25.2	0.0578508	42	0.0215932	30	25.2	-0.147059	8	-0.0819672	4
25.216	0.0999621	9	0.121913	12	25.216	0.128994	7	-0.0328208	11	25.216	0.126301	14	0.0109101	14	25.216	0.0275355	16	0.123251	17	25.216	0.0845299	65	0.0680518	33	25.216	0.0425532	6	-0.0344828	11
25.232	-0.101297	13	0.0416302	13	25.232	-0.054087	16	0.0908714	7	25.232	-0.0592351	13	0.058393	12	25.232	0.120863	14	0.0914417	20	25.232	0.00557379	46	0.0755235	36	25.232	0.135593	11	0.0136986	6
25.248	0.045418	15	0.0338621	15	25.248	0.142818	13	0.0142501	8	25.248	0.0898842	16	-0.123996	13	25.248	0.0204428	14	0.111182	12	25.248	0.123077	44	-0.0236294	34	25.248	0.0526316	10	-0.0714286	14
25.264	0.136325	7	-0.081999	12	25.264	-0.0781569	6	-0.0714608	9	25.264	0.0466937	17	0.0679253	16	25.264	0.0109101	23	0.0466937	19	25.264	0.102744	42	-0.090918	43	25.264	0.0204082	7	0.142857	9
25.28	0.0958526	11	0.127234	18	25.28	0.035678	11	-3.50953e-05	17	25.28	0.16627	21	-0.0864321	10	25.28	0.0121918	9	0.0854837	18	25.28	0.200048	39	0.0766482	26	25.28	-0.107143	12	-0.03125	12
[truncated: 1,544 more rows]

## Sheet: Figure5
87/127 (-)														87/127 (+)														36/352 (-)														36/352 (+)
PELDOR											smFRET			PELDOR											smFRET			PELDOR											smFRET			PELDOR
[truncated: 223 more rows]
[truncated: 84 more columns]

## Sheet: Figure6
319/392 (-)														319/392 (+)														369/451 (-)														369/451 (+)
[truncated: 286 more rows]
[truncated: 17 more columns]

[truncated: 22 more sheets: Figure7, Figure8, SI Figure1, SI Figure3, SI Figure4, SI Figure4+5, SI Figure6, SI Figure7, SI Figure8, SI Figure 8, SI Figure9, SI Figure10, SI Figure11, SI Figure12 , SI Figure12, SI Figure13, SI Figure15, SI Figure16, SI Figure 17, SI Figure18 …]
